# Supplementary material for: Diversity and Recombination of Dispersed Ribosomal DNA and Protein Coding Genes in Microsporidia
Source: PLoS One. 2013 Feb 6;8(2):e55878. doi: 10.1371/journal.pone.0055878 (PMC3566094; doi:10.1371/journal.pone.0055878)
Supplement: File Archive S1 — Fasta files of DNA sequence alignments. (ZIP) [file pone.0055878.s002.zip]

Archive with 15 entries (15 files):
- Nosema_apis_ITS.fasta
- Nosema_apis_rpb1.fas
- Nosema_bombycis_Ef1a.fas
- Nosema_bombycis_IGS.fas
- Nosema_bombycis_ITS.fasta
- Nosema_bombycis_Rpb1.fas
- Nosema_bombycis_Sap304.fasta
- Nosema_granulosis_IGS.fas
- Nosema_granulosis_ITS.fasta
- Nosema_granulosis_rpb1.fas
- Nosema_lymantriae_rpb1.fasta
- Vairimorpha_cheracis_IGS.fasta
- Vairimorpha_cheracis_ITS.fasta
- Vairimorpha_necatrix_ITS.fasta
- Vairimorpha_necatrix_RPB1.fas
