# Supplementary material for: Diversity and Recombination of Dispersed Ribosomal DNA and Protein Coding Genes in Microsporidia
Source: PLoS One. 2013 Feb 6;8(2):e55878. doi: 10.1371/journal.pone.0055878 (PMC3566094; doi:10.1371/journal.pone.0055878)
Supplement: File Archive S1 — Fasta files of DNA sequence alignments. (ZIP) [file pone.0055878.s002.zip › Nosema_apis_ITS.fasta]

>Na1
GCTACTTGAACAATATGTATTAGAtCtGATATAAGTCGTAACATGGTTGCTGTTGGAGAACCATTAGCAGGATCATAACGAAGAATTACAATTTTT-AG-AATTAGTTTTGTATTTGCCCACACATGGGATCAATAGGGTACCATAACGAGGAAG-----ATCGTAGCGGAATACGAAAGAtT-GATGATCGAATATATTAATATAATAGATTACCCTTTGAACTTAAGCATATCATTAAAAGGAGGAGAAGAAACTAACTAGGATTTCTTTAGTAGCAGCGAGTGAACAAGAAACAACCCTTGATTGTAATCCTT-ATGGAGCTGTAAATCATATATTTTATTTCTTATTTCGTAGAGGATGTATATCCGTTATAAATGAGATATATAAAAgTAATTGAGTAGGGCTGCTTGGTAGTGCAGTTTGAATATAGGTAGAATGAGATATCTAAGGTTAAATATAATGGTACACCGATAGCAAATAAGTACTGCGAAGGAACTTGTGAAAATGTGTGGGTTATAGCCTTATTTTTAAGGACCCGTCTTGAAACACGGACCAAGGAGATTATAATTATAGCGAGATAACAATGTAGTCGTTATTAGCTTGATAAGTTATAATTATAAGACCCGAAACACAGTGAACTATACATGTTCTGGTTGAAGATAAGCAACAGTTTATTGGAAGACCATAATCATTCTGACGTGCAAATCGATGATTTAAGATGTGTATAGTGGCGAAAGACCaATCGAACTGTGTGGTAGCTGGTTCACAGCGAAATGTCT
>Na2
GCTACTTGAACAATATGTATTAGATCTGATATAAGTCGTAACATGGTTGCTGTTGGAGAACCATTAGCAGGATCATAAcGAAGAATTACAATTTTT-AG-AATTAGTTTtATATTTGCCCACACATGGGATCAATAGGGTACCATAACGAGGAAG-----ATCGTAGCGGAATACGAAAGATT-ATTGATCGAATATATTAATATAATAGATTACCCTTTGAACTTAAGCATATCATTAAAAGGAGGAGAAGAAACTAACTAGGATTTCTTTAGTAGCAGCGAGTGAACAAGAAACAACCCTTGATTGTAATCCTT-ATGGAGCTGTAAATCATATATTTTATTTCTTATTTCgTAGAGGATGTATATCCGTTATAAATGAGATATATAAAAGTAATTGAGTAGGGCTGCTTGGTAGTGCAGTTTGAATATAGGTAGAATGAGATATCTAAGGTTAAATATAATGGTACACCGATAGCAAATAAGTACTGCGAAGGAACTTGTGAAAATGTGTGGGTTATAGCCTTATTTTTAAGGACCCGTCCTGAAACACGGACCAAGGAGATTATAATTATAGCGAGATAACAATGTAGTCGTTATTAGCTTGATAAGTTATAATTATAAGACCCGAAACACAGTGAACTATACATGTTCTGGTTGAAgATAAGCAACAGTTTATTGGAAGACCATAATCATTCTGACGTGCAAATCGATGATTTAAGATGTGTATAGTGGCGAAAGACCAATCGAACTGTGTGGTAGCTGGTTCACAGCGAAAtGTCT
>Na3
GCTACTTGAACAATATGTATTAGATCTGATATAAGTCGTAACATGGTTGCTGTtGGAGAACCATTAGCAGGATCATAACGAAGAATTaCAATTTTT-AG-AATTAGTTTTATATTTGCCCACACATGGGATCAATAGGGTACCATAACGAGGAAG-----ATCGTAGCGGAATACGAAAGATT-ATTGATCGAATATATTAATATAATAGATTACCCTTTGAACTTAAGCATATCATTAAAAGGAGGAGAAGAAACTAACTAGGATTTCTTTAGTAGCAGCGAGTGAACAAGAAACAACCCTTGATTGTAATCCTT-ATGGAGCTGTAAATCATATATTTTATTTCTTATTTCGTAGAGGATGTATATCCGTTATAAATGAGATATATAAAAGTAATTGAGTAGGGCTGCTTGGTAGTGCAGTTTGAATATAGGTAGAATGAGATATCTAAGGTTAAATATAATGGTACACCGATAGCAAATAAGTACTGCGAAGGAACTTGTGAAAATGTGTGGGTTATAGCCTTATTTTTAAGGACCCGTCTTGAAACACGGACCAAGGAGATTATAATTATAGCGAGATAACATTGTAGTCGTTATTAGCTTGATAAGTTATAATTATAAGACCCGAAACAcAGTGAACTATACATGTTCTGGTTGAAGATAAGCAACAGTTTATTGGAAGACCATAATCATTCTGACGTGCAAATCGATGATTTAAGATGTGTATAGTGGCGAAAGACCAATCGAACTGTGTGGTAGCTGGTTCACAGCGAAATGTCT
>Na4
GCTACTTGAACAATATGTATTAGATCTGATATAAGTCGTAACATGGTTGCTGTTGGAGAACCATTAGCAGGATCATAACGAAGAATTACAATTTTTTAG-A-TtAGTTTTATATTTGCCCACACATGGGATCAATAGGGTACCATAACGAGGAAG-----ATCGTAGCGGAATACGAAAGGtT-GATGATCGAATATATTAATATAATAGATTACCCTTTGAACTTAAGCATATCATTAAAAGGAGGAGAAGAAACTAACTAGGATTTCTTTAGTAGCAGCGAGTGAACAAGAAACAACCCTTGATTGTAATCCTT-ATGGAGCTGTAAATCATATATTTTATTTCTTATTTCGTAGAGGATGTATATCCGTTATAAATGAGATATATAAAAGTAATTGAGTAGGGCTGCTTGGTAGTGCAGTTTGAATATAGGTAGAATGAGATATCTAAGGTTAAATATaATGGTACACCGATAGCAAATAAGTACTGCGAAGGAACTTGTGAAAATGTGTGGGTTATAGCCTTATTTTTAAGGACCCGTCTTGAAACACGGACCAAGGAGATTATAATTATAGCGAGATAACATTGTAGTCGTTATTAGCTTGATAAGTTATAATTATAAGACCCGAAACACAGTGAACTATACATGTTCTGGTTGAAGATAAGCAACAGTTTATTGGAAGACCATAATCATTCTGACGTGCAAATCGATGATTTAAGATGTGTATAGTGGCGAAAGACCAATCGAACTGTGTGGTAGCTGGTTCACAGCGAAATGTCT
>Na5
GCTACTTGAACAATATGTATTAGATCTGATATAAGTCGtAACATGGTTGCTGTTGGAGAACCATTAGCAGGATCATAACGAAGAATTACAATTTTTTTGGAATTAGTTTTATATTTGCCCACACATGGGATCAATAGGGTACCATAACGAGGAAG-----ATCGTAGCGGAATACGAAAGATT-ATTGATCGAATATATTAATATAATAGATTACCCTTTGAACTTAAGCATATCATTAAAAGGAGGAGAAGAAACTAACTAGGATTTCTTTAGTAGCAGCGAGTGAACAAGAAACAACCCTTGATTGTAATCCTT-ATGGAGCTGTAAATCATATATTTTATTTCTTATTTCGTAGAGGATGTATATCCGTTATAAATGAGATATATAAaAGTAATTGAGTAGGGCTGCTTGGTAGTGCAGTTTGAATATAGGTAGAATGAGATATCTAAGGTTAAATATaATGGTACACCGATAGCAAATAAGTACTGCGAAGGAACTTGTGAAAATGTGTGGGTTATAGCCTTATTTTTAAGGACCCGTCTTGAAACACGGACCAAGGAGATTATAATTATAGCGAGATAACAATGTAGTCGTTATTAGCTTGATAAGTTATAATTATAAGACCCGAAACACAGTGAACTATACATGTTCTGGTTGAAGATAAGCAACAGTTTATTGGAAGACCATAATCATTCTGACGTGCAAATCGATGATTTAAGATGTGTATAGTGGCGAAAGACCAATCGAACTGTGTGGTAGCTGGTTCACAGCGAAATGTCT
>Na6
GCTACTTGAACAATATGTATTAGATCTGATATAAGTCGTAACATGGTTGCTGTTGGAGAACCATTAGCAGGATCATAACGAAGAATTACATTTTTTTAG-A-TTAGTTTTATATTTGCCCACACATGGGATCAATAGGGTACCATAACGAGGAAG-----ATCGTAGCGGAATACGAAAGATT-ATTGATCGAATATATTAATATAATAGATTACCCTTTGAACTTAAGCATATCATTAAAAGGAGGAGAAGAAACTAACTAGGATTTCTTTAGTAGCAGCGAGTGAACAAGAAACAACCCTTGATTGTAATCCTT-ATGGAGCTGTAAATCATATATTTTATTTCTTATTTCGTAGAGGATGTATATCCGTTATAAATGAGATATATAAAAGTAATTGAGTAGGGCTGCTTGGTAGTGCAGTTTGAATATAGGTAGAATGAGATATCTAAGGTTAAATATAATGGTACACCGATAGCAAATAAGTACTgCGAAGGAACTTGTGAAAATGTGTGGGTTATAGCCTTATTTTTAAGGACCCGTCTTGAAACACGGACCAAGGAGATTATAATTATAGCGAGATAACATTGTAGTCGTTATTAGCTTGATGAGTTATAATTATAAGACCCGAAACAcAGTGAACTATACATGTTCTGGTTGAAGATAAGCAACAGTTTATTAGAAGACCATAATCATTCTGACGTGCAAATCGATGATTTAAGATGTGTATAGTG-CGAAAGACCAATCGAACTGTGTGGTAGCTGGTTCACAGCGAAAtGTCT
>Na7
GCTACTTGAACAATATGTATTAGATCTGaTATAAGTCGTAACATGGTTGCTGTTGGAGAACCATTAGCAGGATCATAACGAAGAATTACATTTTTTTAG-A-TTAGTTTTATATTTGCCCACACATGGGATCAATAGGGTACCATAACGAGGAGG-----ATCGTAGCGGAATACGAAAGATT-ATTGATCGAATATATTAATATAATAGATTACCCTTTGAACTTAAGCATATCATTAAAAGGAGGAGAAGAAACTAACTAGGATTTCTTTAGTAGCAGCGAGTGAACAAGAAaCAACCCTTGATTGTAATCCTT-ATGGAGCTGTAAATCATATATTTTATTTCTTATTTCGTAGAGGATGTATATCCGTTATAAATgAGATATATAAAAGTAATTGAGTAGGGCtGCTTGGTAGTGCAGTTTGAATATAGGTAGAATGAGATATCTAAGGTTAAATATAATGGTACACCGATAGCAAATAAGTACTGCGAAGGAACTTGTGAAAATGTGTGGGTTATAGCCTTATTTTTAAGGACCCGTCTTGAAACACGGACCAAGGAGATTATAATTATAGCGAGATAACAATGTAGTCGTTATTAGCTTGATAAGTTATAATTATAAGACCCGAAACACAGTGAACTATACATGTTCTGGTTGAAGATAAGCAACAGTTTATTGGAAGACCATAATCATTCTGACGTGCAAATCGATGATTTAAGATGTGTATAGTGGCGAAAGACCAATCGAACTGTGTGGTAGCTGGTTCACAGCGAAATGTCT
>Na8
GCTACTTGAACAATATGTATTAGATCTGATATAAGTCGTAACATGGTTGCTGTTGGAGAACCATTAGCAGGATCATAACGAAGAATTACAATTTTT-AG-AATTAGTTTTATATTTGCCCACACATGGGATCAATAGGGTACCATAACGAGGAAGGGAAGATCGTAGCGGAATACGAAAGATT-ATTGATCGAATATATTAATATAATAGATTACCCTTTGAACTTAAGCATATCATTAAAAGGAGGAGAAGAAACTAACTAGGATTTCTTTAGTAGCAGCGAGTGAACAAGAAACAACCCTTGATTGTAATCCTT-ATGGAGCTGTAAATCATATATTTTATTTCTTATTTCGTAGAGGATGTATATCCGTTATAAATGAGATATATAAAAGTAATTGAGTAGGGCTGCTTGGTAGTGCAGTTTGAATATAGGTAGAATGAGATATCTAAGGTTaAATATAATGGTACACCGATAGCAAATAAGTACTGCGAAGGAACTTGTGAAAATGTGTGGGTTATAGCCTTATTTTTAAGGACCCGTCTTGAAACACGGACCAAGGAGATTATAATTATAGCGAGATAACAATGTAGTCGTTATTAGCTTGATAAGTTATGATTATAAGACCCGAAACACAGTGAACTATACATGTTCTGGTTGAAgATAAGCAACAGTTTATTGGAAGACCATAATCATTCTGACGTGCAAATCGATGATTTAAGATGTGTATAGTGGCGAAAGACCAATCGAACTGTGTGGTAGCTGGTTCACAGCGAAAtGTCT
>Na9
GCTACTTGAACAATATGTATTAGATCTGATATAAGTCGTAACATGGTTGCTGTTGGAGAACCATTAGCAGGATCATAACGAAGAATTACAATTTTT-AG-AATTAGTTTTATATTTGCCCACACATGGGATCAATAGGGTACCATAACGAGGAAG-----ATCGTAGCGGAATACGAAAGATTTATTGATCGAATATATTAATATAATAGATTACCCTTTGAACTTAAGCATATCATTAAAAGGAGGAGAAGAAACTAACTAGGATTTCTTTAGTAGCAGCGAGTGAACAAGAAACAACCCTTGATTGTAACCCTTTATGGAGCTGTAAATCATATATTTTATTTCTTATTTCGTAGAGGATGTATATTCGTTATAAATGAGATATATAAAAGTAATTGAGTAGGGCTGCTTGGTAGTGCAGTTTGAATATAGGTAGAATGAgATATCTAAGGTTAAATATAATGGTACACCGATAGCAAATAAGTACTGCGAAGGAACTTGTGAAAATGTGTGGGTTATAGCCTTATTTTTAAGGACCCGTCTTGAAACACGGACCAAGGAGATTATAATTATAGCGAGATAACAATGTAGTCGTTATTAGCTTGATAAGTTATAATTATAAGACCCGAAACACAGTGAACTATTCATGTTCTGGTTGAAGATAAGCAACAGTTTATTGGAAGACCATAATCATTCTGACGTGCAAATCGATGATTtAAGATGTGTATAGTGGCGAAAGACCAATCGAACTGTGTGGTAGCTGGTTCACAGCGAAATGTCT
