# Supplementary material for: Diversity and Recombination of Dispersed Ribosomal DNA and Protein Coding Genes in Microsporidia
Source: PLoS One. 2013 Feb 6;8(2):e55878. doi: 10.1371/journal.pone.0055878 (PMC3566094; doi:10.1371/journal.pone.0055878)
Supplement: File Archive S1 — Fasta files of DNA sequence alignments. (ZIP) [file pone.0055878.s002.zip › Nosema_apis_rpb1.fas]

>Na1
GTGTTTTTATTGTTCAAAAATAAAAGTtGATAAAAAAATTTTAAAACCAGATTTAAATTCTGTGTGGAATTATTGTAAATCTAAAACTACTTGTGAAGGTGAAAATACACCAGACGGTTATACTGGTTGTGGTAATAAACAACCTCTTATTAAAAAAGAAGGACTTGGACTCGTTGCTTTTATGAAAGGGGAAGAAAACTCCGACGGTAAAGTTATTTTAAATGGAGAAAGGGTTTTGAGTATTTTGAAAAAAATTTCTGAACAAGATGCTAATTATATGGGATTTGATTTTGTTAATAGTAAACCCGAATGGTTAATTTTGACTGTTTTGCTAGTTCCTCCTCCTTCTGTAAGACCTTCTATTGTTATGGAGGGAATGTTAAGAGCAGAAGATGATCTAACACACAAATTGGCTGATATTATAAAAGCAAATACATATTTAAAAAAATATGAGTTGGAAGGCGCTCCTGGTCATGTTATAAGGGATTATGAACAATTACTACAATTTCATATGGCTACAATGGTAGATAATGATTTAAGTGGACAACCACAAGCTTTACAAAAAAGTGGAAGGCCTATAAAGTCGATTAGTGCTAGATTAAAAGGAAAAGAAGGTCGAGTACGAGGAAATTTGATGGGCAAAAGGGTAGATTTTAGcGCAAGATCTGTTATCACACCAGATGCAAATAcTTCATTAATAGAACTTGGAGTTCCAGTAGAAATTGCTAAgATTCACACATTTCCTGAAGCAATCACCTCATACAATATTCACAAGTTGTCTGAACTTGTATCAAATGGACCAGACGAATATCCTGGTGCAAATTATGTTATAAGATCTGATGGTCAAAGAATTGATCTAAAATTTAATAGAAGTGATATTAAATTAGAAGAGGGATATATTGTCGAAAGACATATGCAAAATGGGGATATAGTTCTATTTAATAGACAACCTTCATTACATAAAATGTCTATGATGGGTCATTACGTCAGAGTGATGGAAGGAAAAACATTTAGATTAAATTTGAGTGTCACAACTCcGTATAATGCAGATTTTGACGGAGATGAAATGAATTTACACATGCCACAATCACATAATTCAAGAGCAGAGCTTGAAGAACTCTGTCTGGTATCTAAACAAGTATTGACACCACAAGCTAATCGTCCTATAATGGGTATTGTACAAGACACACTAACTGGACTTCGTTTGTTTACTTTAAGAGACTCGTTTTTTGATAAACGAGAAACGATGCAATTACTTTATTCAGTAGATCTTGAGAAATATGA---------------------------------------------------AAATTTAAAAGAAGGTGGAATTTGTGAATTTATGAA---------TTGTCCAGCAATTTCATATCCAAAGAAATATTGGACAGGAAAACAAATTATCAGTTTTATTTTACCTGATATAATTTTTAATGGAAATTCAAATGAATTTGATGAAGAGGATTTAGAAAATGTTAAAGATTTAAAAATTTATTTAAGAAACGGAGgACTTTTATCTGGAATTTTAGACAAAAAAACTGTC
>Na2
-------------------------------------------------------------------------------------------------------------------------------------------------------------------------------------------------------------------------------------------------------------------------------------------------------------------------------------------------------------------------------------------------------------------------------------------------------------------------------------------------------------------------------------------------------------------------GCTTTACAAAAAAGTGGAAGGCCTATAAAGTCGATTAGTGCTAGATTAAAAGGAAAAGAAGGTCGAGTACGAGGAAATTTGATGGGCAAAAGGGTAGATTTTAGCGCAAGATCTGTTATCACACCAGATGCAAATACTTCATTAATAGAACTTGGAGTTCCAGTAGAAATTGCTAAGATTCACACATTTCCTGAAGCAATCACCTCATACAATATTCACAAGTTGTCTGAACTTGTATCAAATGGACCAGACGAATATCCTGGTGCAAATTATGTTATAAGATCTGATGGTCAAAGAATTGATCTAAAATTTAATAGAAGTGATATTAAATTAGAAGAGGGATATATTGTCGAAAGACATATGCAAAATGGGGATATAGTTCTATTTAATAGACAACCTTCATTACATAAAATGTCTATGATGGGTCATTACGTCAGAGTGATGGAAGGAAAAACATTTAGATTAAATTTGAGTGTCACAACTCCGTATAATGCAGATTTTGACGGAGATGAAATGAATTTACACATGCCACAATCACATAATTCAAGAGCAGAGCTTGAAGAACTCTGTCTGGTATCTAAACAAGTATTGACACCACAAGCTAATCGTCCTATAATGGGTATTGTACAAGACACACTAACTGGACTTCGTTTGTTTACTTTAAGAGACTCGTTTTTTGATAAACGAGAAACGATGCAATTACTTTATTCAGTAGATCTTGAGAAATATGA---------------------------------------------------AAATTTAAAAGAAGGTGGAATTTGTGAATTTATGAA---------TTGTCCAGCAATTTCATATCCAAAGAAATATTGGACAGGAAAACAAATTATCAGTTTTATTTTACCTGATATAATTTTTAATGGAAATTCAAATGAATTTGATGAAGAGGATTTAGAAAATGTTAAAGATTTAAAAATTTATTTAAGAAACGGAGGACTTTTATCTGGAATTTTAGACAAAAAAACTGTC
>Na3
GTGTTTTTATTGTTCAAAAATAAAAGTTGATAAAAAAATTTTAAAACCAGATTTAAATTCTGTGTGGAATTATTGTAAATCTAAAACTACTTGTGAAGGTGAAAATACACCAGACGGTTATACTGGTTGTGGTAATAAACAACCTCTTATTAAAAAAGAAGGACTTGGACTCGTTGCTTTTATGAAAGGGGAAGAAAACTCCGACGGTAAAGTTATTTTAAATGGAGAAAGGGTTTTGAGTATTTTGAAAAAAATTTCTGAACAAGATGCTAATTATATGGGATTTGATTTTGTTAATAGTAAACCCGAATGGTTAATTTTGACTGTTTTGCTAGTTCCTCCTCCTTCTGTAAGACCTTCTATTGTTATGGAGGGAATGTTAAGAGCAGAAGATGATCTAACACACAAATTGGCTGATATTATAAAAGCAAATACATaTTTAAAAAAATATGAGTTGGAAGGCGCTCCTGGTCATGTTATAAGGGATTATGAACAATTACTACAATTTCATATGGCTACAATGGTAGATAATGATTTAAGTGGACAACCACAAGCTTTACAAAAAAGTGGAAGGCCTATAAAGTCGATTAGTGCTAGATTAAAAGGAAAAGAAGGTCGAGTACGAGGAAATTTGATGGGCAAAAGGGTAGATTTTAGTGCAAGATCTGTTATCACACCAGATGCAAATATTTCATTAATAGAACTTGGAGTTCCAGTAGAAATTGCtAAAATTCACACATTTCCTGAAGCAATCACCTCATACAATATTCACAAGTTGTCTGAACTTGTATCAAATGGACCAAACGAATATCCTGGTGCAAATTATGTTATAAGATCTGATGGTCAAAGAATTGATCTAAAATTTAATAGAAGTGATATTAAATTAGAAGAGGGATATATTGTCGAAAGACATATGCAAAATGGGGATATAGTTCTATTTAATAGACAACCTTCATTACATAAAATGTCTATGATGGGTCATTACGTCAGAGTGATGGAAGGAAAAACATTTAGATTAAaTTTGAGTGTCACAACTCCGTATAATGCAGATTTTGACGGAGATGAAATGAATTTACACATGCCACAATCACATAATTCAAGAGCAGAGCTTGAAGAACTCTGTCTGGTATCTAAACAAGTATTGACACCACAAGCTAATCGTCCTATAATGGGTATTGTACAAGACACACTAACTGGACTTCGTTTGTTTACTTTAAGAGACTCGTTTTTTGATAAACGAGAAACGATGCAATTACTTTATTCAGTAGATCTTGAGAAATATGA---------------------------------------------------AAATTTAAAAGAAGGTGGAATTTGTGAATTTATGAA---------TTGTCCAGCAATTTCATATCCAAAGAAATATTGGACAGGAAAACAAATTATCAGTTTTATTTTACCTGATATAATTTTTAATGGAAATTCAAATGAATTTGATGAAGAGGATTTAGAAAATGTTAAAGATTTAAAAATTTATTTAAGAAACGGAGAACTTTTATCTGGAATTTTAGACAAAAAAACTGTC
>Na4
--------------------------------------------------------------------------------------------------------------------------------------------------------------------------------------------------------------------------------------------------------------------------------------------------------------------------------------------------------------------------------------------------------------------------------------------------------------------------------------------------GGGATtATGaACAaTtACTACAaTTtCATATGGCTACAATGGTAGATAATGATTTAAGTGGACAACCACAAGCTTTACAAAAAAGTGGAAGGCCTATAAAGTCGATTAGTGCTAGATTAAAAGGAAAAGAAGGTCGAGTACGAGGAAATTTGATGGGCAAAAGGGTAGATTTTAGTGCAAGATCTGTTaTCACACCAGATGCAAATATTTCATTAATAGAACTTGGAGTTCCAGTAGAAATTGCTAAAATTCACACATTTCCTGAAGCAATCACCTCATACAATATTCACAAGTTGTCTGAACTTGTATCAAATGGACCAAACGAATATCCTGGTGCAAATTATGTTATAAGATCTGATGGTCAAAGAATTGATCTAAAATTTAATAGAAGTGATATTAAATTAGAAGAGGGATATATTGTCGAAAGACATAtGCAAAATGGGGATATAGTTCTATTTAATAGACAACCTTCATTACATAAAATGTCTATGATGGGTCATTACGTCAGAGTGATGGAAGGAAAAACATTTAGATTAAATTTGAGTGTCACAACTCCGTATAATGCAGATTTTGACGGAGATGAAATGAATTTACACATGCCACAATCACATAATTCAAGAGCAGAGCTTGAAGAACTCTGTCTGGTATCTAAACAAGTATTGACACCACAAGCTAATCGTCCTATAATGGGTATTGTACAAGACACACTAACTGGACTTCGTTTGTTTACTTTAAGAGACTCGTTTTTTGATAAACGAGAAACGATGCAATTACTTTATTCAGTAGATCTTGAGAAATATGA---------------------------------------------------AAATTTAAAAGAAGGTGGAATTTGTGAATTTATGAA---------TTGTCCAGCAATTTCATATCCAAAGAAATATTGGACAGGAAAACAAATTATCAGTTTTATTTTACCTGATATAATTTTTAATGGAAATTCAAATGAATTTGATGAAGAGGATTTAGAAAATGTTAAAGATTTAAAAATTTATTTAAGAAACGGAGAACTTTTATCTGGAATTTTAGACAAAAAAACTgTC
>Na5
--------------------------------------------------------------------------------------------------------------------------------------------------------------------------------------------------------------------------------------------------------------------------------------------------------------------------------------------------------------------------------------------------------------------------------------------------------------------------------------------------------------------------------------CAATGGTAGATAATGATTTAAGTGGACAACCaCAAGCTTTACAAAAAAGTGGAAGGCCTATAAAGTCGATTAGTGCTAGATTAAAAGGAAAAGAAGGTCGAGTACGAGGAAATTTGATGGGCAAAAGGGTAGATTTTAGTGCAAGATCTGTTATCACACCAGATGCAAATATTTCATTAATAGAACTTGGAGTTCCAGTAGAAATTGCTAAAATTCACACATTTCCTGAAGCAATCACCTCATACAATATTCACAAGTTGTCTGAACTTGTATCAAATGGACCAAACGAATATCCTGGTGCAAATTATGTTATAAGATCTGATGGTCAAAGAATTGATCTAAAATTTAATAGAAGTGATATTAAATTAGAAGAGGGATATATTGTCGAAAGACATATGCAAAATGGGGATATAGTTCTATTTAATAGACAACCTTCATTACATAAAATGTCTATGATGGGTCATtACGTCAGAGTGATGGAAGGAAAAACATTTAGATTAAATTTGAGTGTCACAACTCCGTATAATGCAGATTTTGACGGAGATGAAATGAATTTACACATGCCACAATCACATAATTCAAGAGCAGAGCTTGAAGAACTCTGTCTGGTATCTAAACAAGTATTGACACCACAAGCTAATCGTCCTATAATGGGTATTGTACAAGACACACTAACTGGACTTCGTTTGTTTACTTTAAGAGACTCGTTTTTTGATAAACGAGAAACGATGCAATTACTTTATTCAGTAGATCTTGAGAAATATGA---------------------------------------------------AAATTTAAAAGAAGGTGGAATTTGTGAATTTATGAA---------TTGTCCAGCAATTTCATATCCAAAGAAATATTGGACAGGAAAACAAATTATCAGTTTTATTTTACCTGATATAATTTTTAATGGAAATTCAAATGAATTTGATGAAGAGGATTTAGAAAATGTTAAAGATTTAAAAATTTATTTAAGAAACGGAGAACTTTTATCTGGAATTTTAGACAAAAAAACTGTC
>Na6
--------------------------------------------------------------------------------------------------------------------------------------------------------------------------------------------------------------------------------------------------------------------------------------------------------------------------------------------------------------------------------------------------------------------------------------------------------------------------------------------------------------------------TTCATATGGCTACAATGGTAGATAATGATTTAAGTGGACAaCCACAAGCTTTACAAAAAAGTGGAAGGCCTATAAAGTCGATTAGTGCTAGATTAAAAGGAAAAGAAGGTCGAGTACGAGGAAATTTGATGGGCAAAAGGGTAGATTTTAGTGCaAGATCTGTTATCACACCAGATGCAAATATTTCATTAATAGAACTTGGAGTTCCAGTAGAAATTGCTAAAATTCACACATTTCCTGAAGCAATCACCTCATACAATATTCACAAGTTGTCTGAACTTGTATCAAATGGACCAAACGAATATCCTGGTGCAAATTATGTTATAAGATCTGATGGTCAAAGAATTGATCTAAAATTTAATAGAAGTGATATTAAATTAGAAGAGGGATATATTGTCGAAAGACATATGCAAAATGGGGATATAGTTCTATTTAATAGACAACCTTCATTACATAAAATGTCTATGATGGGTCATtACGTCAGAGTGATGGAAGGAAAAACATTTAGATTAAATTTGAGTGTCACAACTCCGTATAATGCAGATTTTGACGGAGATGAAATGAATTTACACATGCCACAATCACATAATTCAAGAGCAGAGCTTGAAGAACTCTGTCTGGTATCTAAACAAGTATTGACACCACAAGCTAATCGTCCTATAATGGGTATTGTACAAGACACACTAACTGGACTTCGTTTGTTTACTTTaAGAGACTCGTTTTTTGATAAACGAGAAACGATGCAATTACTTTATTCAGTAGATCTTGAGAAATATGA---------------------------------------------------AAATTTAAAAGAAGGTGGAATTTGTGaATTTATGAA---------TTGTCCAGCAATTTCATATCCAAAGAAATATTGGACAGGAAAACAAATTATCAGTTTTATTTTACCTGATATAATTTTTAATGGAAATTCAAATGAATTTGATGAAGAGGATTTAGAAAATGTTAAAGATTTAAAAATTTATTTAAGAAACGGAGAACTTTTATCTGGAATTTTAGaCAAAAAAACTGTC
>Na
---------------------------------------------------------------------------------------------------------------------------------------------------------------------------------------------------------------------------------------------------------------------------------------------------------------------------------------------------------------------------------------------------------------------------------------------------------------------------------------------------------------------------TCATATGGCTACAATGGTAGATAATGATTTAAGTGGACAACCaCAAGCTTTACAAAAAAGTGGAAGGCCTATAAAGTCGATTAGTGCTAGATTAAAAGGAAAAGAAGGTCGAGTACGAGGAAATTTGATGGGCAAAAGGGTAGATTTTAGTGCAAGATCTGTTATCACACCAGATGCAAATATTTCATTAATAGAACTTGGAGTTCCAGTAGAAATTGCTAAAATTCACACATTTCCTGAAGCAATCACCTCATACAATATTCACAAGTTGTCTGAACTTGTATCAAATGGACCAAACGAATATCCTGGTGCAAATTATGTTATAAGATCTGATGGTCAAAGAATTGATCTAAAATTTAATAGAAGTGATATTAAATTAGAAGAGGGATATATTGTCGAAAGACATATGCAAAATGGGGATATAGTTCTATTTAATAGACAACCTTCATTACATAAAATGTCTATGATGGGTCATTACGTCAGAGTGATGGAAGGAAAAACATtTAGATTAAATTTGAGTGTCACAACTCCGTATAATGCAGATTTTGACGGAGATGAAATGAATTTACACATGCCACAATCACATAATTCAAGAGCAGAGCTTGAAGAACTCTGTCTGGTATCTAAACAAGTATTGACACCACAAGCTAATCGTCCTATAATGGGTATTGTACAAGACACACTAACTGGACTTCGTTTGTTTACTTTAAGAGACTCGTTTTTTGATAAACGAGAAACGATGCAATTACTTTATTCAGTAGATCTTGAGAAATATGA---------------------------------------------------AAATTTAAAAGAAGGTGGAATTTGTGAATTTATGAA---------TTGTCCAGCAATTTCATATCCAAAGAAATATTGGACAGGAAAaCAAATTATCAGTTTTATTTTACCTGATATAATTTTTAATGGAAATTCAAATGAATTTGATGAAGAGGATTTAGAAAATGTTAAAGATTTAAAAATTTATTTAAGAAACGGAGAACTTTTATCTGGAATTTTAGAcAAAAAAACTGTC
>Na8
-----------------------------------------------------------------------------------------------------------------------------------------------------------------------------------------------------------------------------------------------------------------------------------------------------------------------------------------------------------------------------------------------------------------------------------------------------------------------------------------------------------------TACTACAATTTCATATGGCTACAATGGTAGATAATGATTTAAGTGGACAACCACAAGCTTTACAAAAAAGTGGAAGGCCTATAAAGTCGATTAGTGCTAGATTAAAAGGAAAAGAaGGTCGAGTACGAGGAAATTTGATGGGCAAAAGGGTAGATTTTAGTGCAAGATCTGTTATCaCACCAGATGCAAATATTTCaTTAATAGAACTTGGAGTTCCAGTAGAAATTGCTAAAATTCACACATTTCCTGAAGCAATCACCTCATACAATATTCACAAGTTGTCTGAACTTGTATCAAATGGACCAAACGAATATCCTGGTGCAAATTATGTTATAAGATCTGaTGGTCAAAGAATTGATCTAAAATTTAATAGAAGTGATATTAAATTAGAAGAGGGATATATTGTCGAAAGACATATGCAAAATGGGGATATAGTTCTATTTAATAGACAACCTTCATTACATAAAATGTCTATGATGGGTCATTACGTCAGAGTGATGGAAGGAAAAACATTTAGATTAAATTTGAGTGTCACAACTCCGTATAATGCAGATTTTGACGGAGATGAAATGAATTTACACATGCCACAATCACATAATTCAAGAGCAGAGCTTGAAGAACTCTGTCTGGTATCTAAACAaGTATTGACACCaCAAGCTAATCGTCCTATAATGGGTATTGTACAAGACACACTAACTGGACTTCGTTTGTTTACTTTAAGAGACTCGTTTTTTGATAAACGAGAAACGATGCAATTACTTTATTCAGTAGATCTTGAGAAATATGA---------------------------------------------------aAATTTAAAAGAAGGTGGAATTTGTGAATTTATGAA---------TTGTCCAGCAATTTCATATCCAAAGAAATATTGGACAGGAAAACAAATTATCAGTTTTATTTTACCTGATAtAATTTTTAATGGAAATTCAAATGAATTTGATGAAGAGGATTTAGAAAATGTTAAAGATTTAAAAATTTATTTAAGAAACGGAGAACTtTtATCTGGAATTTTAGAcAAAAAAACTGTC
