# Supplementary material for: Diversity and Recombination of Dispersed Ribosomal DNA and Protein Coding Genes in Microsporidia
Source: PLoS One. 2013 Feb 6;8(2):e55878. doi: 10.1371/journal.pone.0055878 (PMC3566094; doi:10.1371/journal.pone.0055878)
Supplement: File Archive S1 — Fasta files of DNA sequence alignments. (ZIP) [file pone.0055878.s002.zip › Nosema_bombycis_IGS.fas]

>Nbom1
AAGTAGAATTGAATGAGTCCCTGTTCTTTGTACACACCGCCCGTCGCTATCTAAGATGGT
ATTATCTATGAACAAATTTATAAAGTGAATAGATAGTACTAGATCTGATATAAGTCGTAA
CATGGTTGCTGTTGGAGAACCATTAGCAGGATCATAAATAAAAAAAGATGGGATT-ATTA
TAATGAAAGTGTAT--GCTGACATTATAATAATCTTGTCTATGTTCTAAATACAAAATAC
CTTCACGAGGTTTAGAATGAGTGATATAAGGAAAGTTATATTATCTAAATT---------
------------------------------------------------------------
-TATGTATG-TGGT-AAATGATGTTG--TGATGTTAAAAAAGCGTGTGT--GGTTA-GGT
GTAGAGAATTAATATTA-GA-ATGATATCTATGTAAGTTCGAGTTAGTTTTTAT---ATT
TATAGTATAAAGGATCTTATACTTGTAACAACACACTTATTTTAAC-AGATACGGCCATA
TCTACTGAAAACCACCGGAACCCATCAGAACTCCGAAGTTAAACCAGTATGAGCTTAATT
AGT-CTAAGAAGGGAGA
>Nbom6
AAGTAGAATTGAATGAGTCCCTGTTCTTTGTACACACCGCCCGTCGCTATCTAAGATGGT
ATTATCTATGAACAAATTTATAAAGTGAATAGATAGTACTAGATCTGATATAAGTCGTAA
CATGGTTGCTGTTGGAGAACCATTAGCAGGATCATAAATAAAAAAAGATAGGATT-ATTA
TAATGAAAGTGTAT--GCTGACATTATAATAATCTTGTCTATGTTCTAAATACAAAATAC
CTTCACGAGGTTTAGAATGAGTGATATAAGGAAAGTTATATTAGCTAAATT---------
------------------------------------------------------------
-TATGTATG-TA-G-AACGA---GTT--TGATTATAAAAA-GCGAAGGC--AGTTA-GGT
GTAGTGAATTAATATTA-GAGATGTAATCTATAGAGTTTTAAGATAGTTTTCAT---GCC
TATAATATCAATAATCTATATCT-ATTACAGCACACTAATTTTAAC-AGATACGGCCATA
TCTACTGAAAACCACCGGAACCCATCAGAACTCCGAAGTTAAACCAGTATGAGCTTAATT
AGT-CTAAGAAGGGAGA
>Nbom5
AAGTAGAATTGAATGAGTCCCTGTTCTTTGTACACACCGCCCGTCGCTATCTAAGATGGT
ATTATCTATGAACAAATTTATAAAGTGAATAGATAGTACTAGATCTGATATAAGTCGTAA
CATGGTTGCTGTTGGAGAACCATTAGCAGGATCATAAATAAAAAAAGATAGGATT-ATTA
TAATGAAAGTGTAT--GCTGACATTATAATAATCTTGTCTATGTTCTAAATACAAAATAC
CTTCACGAGGTTTAGAATGAGTGATATAAGGAAAGTTATATTAGCTAAATT---------
------------------------------------------------------------
-TATGTATG-TATG-AACGA---GTT--TGATTATAAAAA-GCGAAGGC--AGTTA-GGT
GTAGTGAATTAATATTA-GAGATGTAATCTATAGAGTTTTAAGATAGTTTTCAT---GCC
TATAATATCAATAATCTATATCT-ATTACAGCACACTAATTTTAAC-AGATACGGCCATA
TCTACTGAAAACCACCGGAACCCATCAGAACTCCGAAGTTAAACCAGTATGAGCTTAATT
AGT-CTAAGAAGGGAGA
>Nt12
AAGTAGAATTGAATGAGTCCCTGTTCTTTGTACACACCGCCCGTCGCTATCTAAGATGGT
ATTATCTATGAACAAATTTATAAAGTGAATAGATAGTACTAGATCTGATATAAGTCGTAA
CATGGTTGCTGTTGGAGAACCATTAGCAGGATCATAAATAAAAAA-GATAGGATT-ATTA
TAATGAAAGTGTAT--GCTGACATTATAATAATCTTGTCTATGTTCTAAATACAAAATAC
CTTCACGAGGTTTAGAATGGGTGATATAAGGAA-GTTATATTAGCTAAATT---------
------------------------------------------------------------
-TATGTATG-TTA--TAAATGGGTTGATTGATTGTAAT--GGCATGTGT--AGTTA-GGT
GTAAAGAGTTATCATTA-GA-ATTTAATCTATGTGGCTTGTTGTTAGTTTTTAT----AC
TATAATAT---GAATCTAAACTT-GTAACAACACACTTATTTCAAC-AGATACGGCCATA
TCTACTGAAAACCACCGGAACCCATCAGAACTCCGAAGTTAAACCAGTATGAGCTTAATC
AGTACTAAGAAGGGAGA
>Nbom3
AAGTAGAATTGAATGAGTCCCTGTTCTTTGTACACACCGCCCGTCGCTATCTAAGATGGT
ATTATCTATGAACAAATTTATAAAGTGAATAGATAGTACTAGATCTGATATAAGTCGTAA
CATGGTTGCTGTTGGAGAACCATTAGCAGGATCATAAATAAAAAA-GATGGGATT-ATTA
TAATGAAAGTGTAT--ACTGACATTATAATAATCTTGTCTATGTTCTAAATACAAAATAC
CTTCACGAGGTTTAGAATGAGTGATATAAGGAA-GTTATATTAGCTAAATT---------
------------------------------------------------------------
-TGTGTATG-TGAGAAAATGATGTTG--TGATGTTAAAA-GGCGCGTAT--AGTTA-AGT
GTAGAGAGTTATTATTA-GAGATGTAAACTATGTGGTTTTAAGCTAGTTTTTAT---GCC
TATAATATCAAGGATCTATATCT-ATTACAACACACTTACTTTAACCAGATACGGCCATA
TCTACTGAAAACCACCGGAACCCATCAGAACTCCGAAGTTAAACCAGTATGAGCTTAATT
AGT-CTAAGAAGGGAGA
>Nt3
AAGTAGAATTGAATGAGTCCCTGTTCTTTGTACACACCGCCCGTCGCTATCTAAGATGGT
ATTATCTATGAACAAATTTATAAAGTGAATAGATAGTACTAGATCTGATATAAGTCGTAA
CATGGTTGCTGTTGGAGAACCATTAGCAGGATCATAAATAAAAAATGATGGGATT-ATTA
TAATGAAAGTGTAT--GCTGACATTATAATAATCTTGTCTATGTTCTAAATACAAAATAC
CTTCACGAGGTTTAGAATGAGTGATATAAGGAA-GTTATATTAGCTAAATT---------
------------------------------------------------------------
-TGTGTATG-TGG--TAAAGGAGTTGATTGATTATAAAAA-GCTTGTGT--AGTTA-GGT
GTAGAGAGTTAATATTTAGAGATGTAATCTAAGTGGTTTTGAG-AAGTTTTTAT---GTT
CATAAAATCAAGTAGGTATACTT-GTAACAACACACTTATTTCAAC-AGATACGGCCATA
TCTACTGAAAACCACCGGAACCCATCAGAACTCCGAAGTTAAACCAGTATGAGCTTAATC
AGTACTAAGAAGGGAGA
>Nty5
AAGTAGAATTGAATGAGTCCCTGTTCTTTGTACACACCGCCCGTCGCTATCTAAGATGGT
ATTATCTATGAACAAATTTATAAAGTGAATAGATAGTACTAGATCTGATATAAGTCGTAA
CATGGTTGCTGTTGGAGAACCATTAGCAGGATCATAAATAAAAAA-GATGGGATT-ATTA
TGATGAAAGTGTAT--GCTGACATTGTAATAATCTTGTCTATGTTCTAAATACAAAATAC
CTTCACGAGGTTTAGAATGAGTGATATAAGGAA-GTTATATTAGCTAAATT---------
------------------------------------------------------------
-TATGTGTG-AAA--TTGATGGGT-GATTA---GAAAT--AGCTTGTGT--AGTTA-GGT
GTAGAGAAATAATATT--GA-ATGTAATCTATATTGTTT-GAGTTAGTTTTTATA--CTG
GTGATA-TCAAGAATTTAAATAT-GTAACAACACACTAAATCTAACCAGATACGGCCATA
TCTACTGAAAACCACCGGAACCCATCAGAACTCCGAAGTTAAACCAGTATGAGCTTAATT
AGTACTAAGAAGGGAGA
>Nty4
AAGTAGAATTGAATGAGTCCCTGTTCTTTGTACACACCGCCCGTCGCTATCTAAGATGGT
ATTATCTATGAACAAATTTATAAAGTGAATAGATAGTACTAGATCTGATATAAGTCGTAA
CATGGTTGCTGTTGGAGAACCATTAGCAGGATCATAAATAAAAAA-GATGAGATT-ATTA
TGATGAAAGTGTAT--GCTGACATTATAATGATCTTGTCTATGTTCTAAATACAAAGTAC
CTTCACGAGGTTTAGAATGAGTGATATAAGGAAAGTTATATTAGCTAAATT---------
------------------------------------------------------------
-TATGTATG-TGG--TAAATGAGTTGATTGATT----ATAAGGGTGTGTGTGGCTA-GGT
GTAGAGAATTAATATT--AA-ATGTA-TCAAGAGAGATTTAAGTTGGTTTTTATA--CCG
GTGATGTTAAATTTTCTATACTT-TTAACAACTCATTTATTACAAC-AGATACGGCCATA
TCTACTGAAAACCACCGGAACCCATCAGAACTCCGAAGTTAAACCAGTATGAGCTTAATC
AGTACTAAGAAAGGAGA
>Nty7
AAGTAGAATTGAATGAGTCCCTGTTCTTTGTACACACCGCCCGTCGCTATCTAAGATGGT
ATTATCTATGAACAAATTTATAAAGTGAATAGATAGTACTAGATCTGATATAAGTCGTAA
CATGGTTGCTGTTGGAGAACCATTAGCAGGATCATAAATAAAAAA-GATGGGATT-ATTA
TGATGAAAGTGTAT--GCTGACATTGTAATAATCTTGTCTATGTTCTAAATACAAAATAC
CTTCACGAGGTTTAGAATGAGTGATATAAGGAA-GTTATATTGTCTAAATT---------
------------------------------------------------------------
-TATGTATG-TGG--TAAA-GGGTTGATTGATTGTAAA--GGCGTGGGC--GGTTA-GGT
GTAGAGAA-GAATATT--TAGATATAATCTATGTGGGTTTAAATTAGTTT-AAT---GTT
TATGAGGCTAAAGATATTTACTTATAA-CAACACACTAAACTCATCTAGATACGGCCATA
TCTACTGAAAACCACCGGAACCTATCAGAACTCCGAAGTTGAACCAGTATGAGCTTAAAC
AGTACTAAGAAGGGAGA
>Nty3
AAGTAGAATTGAATGAGTCCCTGTTCTTTGTACACACCGCCCGTCGCTATCTAAGATGGT
ATTATCTATGAACAAATTTATAAAGTGAATAGATAGTACTAGATCTGATATAAGTCGTAA
CATGGTTGCTGTTGGAGAACCATTAGCAGGATCATAAATAAAAAA-GATGAGATT-ATTA
TAATGAAAGTGTAT--GCTGACATTGTAATAATCTTGTCTATGTTCTAAATACAAAATAC
CTTCACGAGGTTTAGAATGAGTGATATAAGGAA-GTTATATTAGCTAAATTAATTTGTAA
AATAGGGTTGGTTGATGTCAGATAGTTCGTGTTGTTGATTCTATTAA-------------
---------------------------------------------------------AGT
GTAAAGAGTTAT-ATT--GAGTATATATTATAAATAAAGACATAGATTATTTTTAA-CG-
ATTAGAAGCAAGAATCTTTTCTCATAA-CAACGCACTTATTTCAAC-AGATACGGCCATA
TCTACTGAAAACCACCGGAAACCATCAGAACTCCGAAGTTAAACCAGTATGAGCTTAATC
AGTACTAAGAAGGGAGA
>Nt2
AAGTAGAATTGAATGAGTCCCTGTTCTTTGTACACACCGCCCGTCGCTATCTAAGATGGT
ATTATCTATGAACAAATTTATAAAGTGAATAGATAGTACTAGATCTGATATAAGTCGTAA
CATGGTTGCTGTTGGAGAACCATTAGCAGGATCATAAATAAAAAA-GATGGGATT-ATTA
TAATGAAAGTGTAT--GCTGACATTATAATAATCTTGTCTATGTTCTAAATACAAAATAC
CTTCACGAGGTTTAGAATGAGTGATATAAGGAA-GTTATATTGTCTAAATT---------
------------------------------------------------------------
-TATGTAAG-TTAT-TAATG---AGT--TGATTAGAAAAG-GCGTGTGT--GGTTA-GGT
GTAAAGAA-GATTATTAA----GGTATATTTTTTTATAAGGTTTTAATTTTTTA---GCT
TTTAGGTTCAAGGATTGCACACATGTAACAACACACTAAACTTATCCAGGTACGGCCATA
TCTACTGAAAACCACCGGAACCCATCAGAACTCCGTAGTTAAACCAGTATGAGCTTAATC
AGTACTAAGAAGGGAGA
>Nbom9
AAGTAGAATTGAATGAGTCCCTGTTCTTTGTACACACCGCCCGTCGCTATCTAAGATGGT
ATTATCTATGAACAAATTTATAAAGTGAATAGATAGTACTAGATCTGATATAAGTCGTAA
CATGGTTGCTGTTGGAGAACCATTAGCAGGATCATAAATAAAAAA-GATGGGATT-ATTA
TAATGAAAGTGTAT--GCTGACATTATAATAATCTTGTCTATGTTCTAAATACAAAATAC
CTTCACGAGGTTTAGAATGAGTGATATAAGGAAAGTTATATTAGCTAAATT---------
------------------------------------------------------------
-ATTGTTTGATGG-----ATGAGTTGATTGATTATAAAAA-GCTTGTGT--AGTTA-GGT
GTAGAGAA-GAATATCTAGGTATGTTTATGTTAGAAACGTTTTTATTTTTTTA----GCT
GTTTATATCAAGGATATGTACAT-GTAACAACATACTTATCTTATCCAGATACGGCCATA
TCTACTGAAAACCACCGGAACCCATCAGAACTCCGAAGTTAAACCAGTATGAGCTTAATT
AGT-CTAAGAAGGGAGA
>Nt9
AAGTAGAATTGAATGAGTCCCTGTTCTTTGTACACACCGCCCGTCGCTATCTAAGATGGT
ATTATCTATGAACAAATTTATAAAGTGAATAGATAGTACTAGATCTGATATAAGTCGTAA
CATGGTTGCTGTTGGAGAACCATTAGCAGGATCATAAATAAAAAAAGATGGGATT-ATTA
TAATGAAAGTGTAT--ACTGACATTATAATAATCTTGTCTATGTTCTAAATACAAAGTAC
CTTCACGAGGTTTAGAATGAGTGATATAAGGAAAGTTATATTAGCTAAATT---------
------------------------------------------------------------
-TATGTATG-TTA--TAAATGGGTTGATTG----TAAA--GGTGTTTGTGTAGTTA-GGT
GTAGAGAAATTGTATTAAGGTATATATTATGTAGAGAGATAAAAATTATTGTTA---GCG
GTTATAAGCAAGTTTGTTTACTT-GTAACAACACATTAATTTCAAC-AGATACGGCCATA
TCTACTGAAAACCACCGGAACCCATCAGAACTCCAAAGTTAAACCAGTATGAGCTTAATC
AGTACTAAGAAGGGAGA
>Nbom2
AAGTAGAATTGAATGAGTCCCTGTTCTTTGTACACACCGCCCGTCGCTATCTAAGATGGT
ATTATCTATGAACAAATTTATAAAGTGAATAGATAGTACTAGATCTGATATAAGTCGTAA
CATGGTTGCTGTTGGAGAACCATTAGCAGGATCATAAATAAAAAA-GATGGGATT-ATTA
TAATGAAAGTGTAT--GCTGACATTATAATAATCTTGTCTATGTTCTAAATACAAAATAC
CTTCACGAGGTTTAGAATGGGTGATATAAGGAA-GTTATATTAGCTAAATT---------
------------------------------------------------------------
-TGTGTATG-TGG--TAAATGGGTTGATT----GTAAA--GGCGTGTGT--AGTTA-GGT
GTAGAGAA-TAATATTTAAGTATGTTTATGGTAGAAAGATTTTTATTTTTTTA----GCT
GTTTATATCAAGGATTTCGCACTTGTAACAACACACTTATTTTATCCAGATACGGCCATA
TCTACTGAAAACCACCGGAACCCATCAGAACTCCGAAGTTAAACCAGTATGAGCTTAATT
AGT-CTAAGAAGGGAGA
>Nt8
AAGTAGAATTGAATGAGTCCCTGTTCTTTGTACACACCGCCCGTCGCTATCTAAGATGGT
ATTATCTATGAACAAATTTATAAAGTGAATAGATAGTACTAGATCTGATATAAGTCGTAA
CATGGTTGCTGTTGGAGAACCATTAGCAGGATCATAAATAAAAAAAGATGGGATT-ATTA
TAATGAAAGTGTAT--GCTGACATTATAATAATCTTGTCTATGTTCTAAATACAAAATAC
CTTCACGAGGTTTAGAATGAGTGATATAAGGAA-GTTATATTAGCTAAATT---------
------------------------------------------------------------
-TATGTATG-TTA--TGAATGGGTTGATTGATTATAAA--GGCGTGTGTGTAGTTA-GGT
GTAGAGAA-TAATTGAAATATATTTAAGTAAGTAGAATAGCTTGTAATATCAA----GGA
GTTT--------------TACTT-GTAACAACACACTTATTT-ATCCAGATACGGCCATA
TCTACTGAAAACCACCGGAACCCATCAGAACTCCGAAGTTAAACCAGTATGAGCTTAATC
AGTACTAAGAAGGGAGA
>Nbom7
AAGTAGAATTGAATGAGTCCCTGTTCTTTGTACACACCGCCCGTCGCTATCTAAGATGGT
ATTATCTATGAACAAATTTATAAAGTGAATAGATAGTACTAGATCTGATATAAGTCGTAA
CATGGTTGCTGTTGGAGAACCATTAGCAGGATCATAAATAAAAAA-GATGAGATT-ATTA
TAATGAAAGTGTAT--GCTGACATTATAATAATCTTGTCTATGTTCTAAATACAAAATAC
CTTCACGAGGTTTAGAATGAGTGATATAAGGAA-GTTATATTAGCTAAATT---------
-----------------------------------------------ACTGTTTTTATGC
G--------------TAA----GTTGATT----TTAAAAA-GCGTGT----AGTTA-GGT
GTAGAGAA-CAATATTTAAAAATTTAATCTAATAAGGTTGTAATTACTTTT-AT---GCT
ATTGATATCAAGAATATAAACTT-GAAACAACACACTTATTTCAAC-AGATACGGCCATA
TCTACTGAAAACCACCGGAACCCATCAGAACTCCGAAGTTAAACCAGTATGAGCTTAATT
AGT-CTAAGAAGGGAGA
>Nty8
AAGTAGAATTGAATGAGTCCCTGTTCTTTGTACACACCGCCCGTCGCTATCTAAGATGGT
ATTATCTATGAACAAATTTATAAAGTGAATAGATAGTACTAGATCTGATATAAGTCGTAA
CATGGTTGCTGTTGGAGAACCATTAGCAGGATCATAAATAAAAAA-GATGAGATT-ATTA
TGATGAAAGTGTAT--GCTGACATTATAATGATCTTGTCTATGTTCTAAATACAAAGTAC
CTTCACGAGGTTTAGAATGAGTGATATAAGGAAAGTTATATTAGCTAAATT---------
------------------------------------------------------------
-TATTTT-GATGTTATAAATGGGTTGATTGATT----GTAAAGGTATGTGTAGTTA-AGT
GTAGAGAATTGATACTAGATATAATCTATGTGGGTTTAAGTTAGTTTCTATGTT----CG
TATAACAT---AAAATTTTTACTTGTAACAACACACTTATTTAATC-AGATACGGCCATA
TCTACTGAAAACCACCGGAACCCATCAGAACTCCGAAGTTAAACCAGTATGAGCGTAATC
AGTACTAAGAAGGGAGA
