# Supplementary material for: Diversity and Recombination of Dispersed Ribosomal DNA and Protein Coding Genes in Microsporidia
Source: PLoS One. 2013 Feb 6;8(2):e55878. doi: 10.1371/journal.pone.0055878 (PMC3566094; doi:10.1371/journal.pone.0055878)
Supplement: File Archive S1 — Fasta files of DNA sequence alignments. (ZIP) [file pone.0055878.s002.zip › Nosema_bombycis_ITS.fasta]

>Nty3
TGGGTTTAGACCGTCGTGAGACAGGTTAGTTTTACCCTACTGTTTATATTATTAAGAAAA
GTTATATAGTACGAGAGGAACAATAAGTGATGACCTCTGGTGTAGCGATTAATTATTCAA
TTATGTTGCAAAACTACGTCATGAATAATAAATGCTGAAAGCCTCTTAAGCATGAAGTTA
ATCTTAATGATAAACAACTGAGGAATACTACCTCTTTGAAGAGTGGGACTGTAAGAATGA
AGGTGTATACCGACATTTTTAGGTTACCATTTCGTTCTGTAAAAAAATACCTTCACGTGG
TACAGAATGTATTGATGATGAC--TCATTAATCTAAAATTA-TTATAGCAGATTAT---T
TTACTTTTT-ATATTCATATTGTGTATTGTTGTTTTAATTTTGATTATTATATTTTACCA
TTCTTTTTTATTATTATT---TTCTATTTGTGTTATCGTATTTACAATACTTTTTTTATA
AATTGTAAACACCAGGTTGATTCTGCCTGACGTAGACGCTATACTCTAAGATTAACCCAT
GCATGTTTATTGAAAATAAAGAAAAGACGAACAGCTCAGTAACTCTTATTTGATTTGATG
TATTAGGATTCTAACTATGTTAAATTATAGGTAACAATAATACAATAAGAATAAGATCTA
TCAGTTAGTTGTTAAGGTAATGGCTTAACAAGACTATGACGGATAACGGTATTACTTTGT
AATATTCCGGAGAAGGAGCCTGAGAGATTGCTACTAAGTCTAAGGATTGCAGCAGGGGCG
AAACTTGACCTATGATATTATATTGAAGCAGTTATGAGTAGTATTTTATAATTATTGTAG
TATTGTAAGTACATATTACAAGATAAATCGGAGGGCAAATCGAGTGCCAGCAGCCGCGG
>Nty10
TGGGTTTAGACCGTCGTGAGACAGGTTAGTTTTACCCTACTGTTTATATTATTAAGAAAA
GTTATATAGTACGAGAGGAACAATAAGTGATGACCTCTGGTGTAGCGATTAATTATTCAA
TTATGTTGCAAAACTACGTCATGAATAATAAATGCTGAAAGCCTCTTAAGCATGAAGTTA
ATCTTAATGATAAACAACTGAGGAATACTACCTCTTTGAAGAGTGGGACTGTAAGAGTGA
AGGTGTATACCGACATTTTGAGGTTACCATTTCGTTCTGTATAAAAATACCTTCACGTGG
TACAGAATGTATTGATGATGAT-ATTATCAATCTAAATAA------AGCAAGTAAACTAT
--TTTTTTT-ATATTCATATTGTGTATTGTTGTTTTAATTTTGATTATTATATTTTATCA
TTCTTTTTTATTATTATT---TTCTAGTTGTATTATCGTATTTTC---ACTTATAAA-AA
AATTGTAAACACCAGGTTGATTCTGCCTGACGTAGACGCTATACTCTAAGATTAACCCAT
GCATGTTTATTGAATATAAAGAAAAGACGAACAGCTCAGTAACTCTTATTTAATTTGATG
TATTAGGATTCTAACTATGTTAAATTATAGGTAACAATAATACAATAAGAATAAGATCTA
TCAGTTAGTTGTTAAGGTAATGGCTTAACAAGACTATGACGGATAACGGTATTACTTTGT
AATATTCCGGAGAAGGAGCCTGAGAGATTGCTACTAAGTCTAAGGATTGCAGCAGGGGCG
AAACTTGACCTATGATATTATATTGAGGCAGTTATGAGTAGTATTCTATAATTATTGTAG
TATTGTAAGTACATATTACAAGATAAATCGGAGGGCAAATCGAGTGCCAGCAGCCGCGG
>Nty2
TGGGTTTAGACCGTCGTGAGACAGGTTAGTTTTACCCTACTGTTTATATTATTAAGAAAA
GTTATATAGTACGAGAGGAACAATAAGTGATGACCTCTGGTGTAGCGATTAATTATTCAA
TTATGTTGCAAAACTACGTCATGAATAATAAATGCTGAAAGCCTCTTAAGCATGAAGTTA
ATCTTAATGATAAACAATTGAGGAATACTGCCTCTCTGAAGAGTGGGACTGTAAGAATGA
AGGTGTATACCGACATTTTGAGGTTACCATTTCGTTCTGTAAAAAAATACCTTCACGTGG
TACAGAATGTATTGATGATGAT-TTTATCAATCTAAA-AA------AGCAAGTAAATTAT
---ATTTTA-ATATTCATATTGTGTATTGTTGTTTTAATTTTGATTATTATATTTTATCA
TTCTTTTTTATTATTATT---TTCTAGTTGTATTATCGTATTTTC---ACTTATAAA-TA
AGTTGTAAACACCAGGTTGATTCTGCCTGACGTAGACGCTATACTCTAAGATTAACCCAT
GCATGTTTATTGAATATAAAGAAAAGACGAACAGCTCAGTAACTCTTATTTGATTTGATG
TATTAGGATTCTAACTATGTTAAATTATAGGTAACAATAATACAATAAGAATAAGATCTA
TCAGTTAGTTGTTAAGGTAATGGCTTAACAAGACTATGACGGATAACGGTATTACTTTGT
AATATTCCGGAGAAGGAGCCTGAGAGATTGCTACTAAGTCTAAGGATTGCAGCAGGGGCG
AAACTTGACCTATGATATTATATTGAGGCAGTTATGAGTAGTATTTTATAATTATTGTAG
TATTGTAAGTACATATTACAAGATAAATCGGAGGGCAAATCGAGTGCCAGCAGCCGCGG
>Nty8
TGGGTTTAGACCGTCGTGAGACAGGTTAGTTTTACCCTACTGTTTATATTATTAAGAAAA
GTTATATAGTACGAGAGGAACAATAAGTCATGACCTCTGGTGTAGCGATTAATTATTCAA
TTATGTTGCAAAACTACGTCATGAATAATAAATGCTGAAAGCCTCTTAAGCATGTAGTTA
ATCTTAATGATAAACAACTGAGGAATACTACCTCTCTGAAGAGTGGGACTGTAAGAATGA
AGGTGTATACCGACATTTTGAGGTTACCATTTCGTTCTGTATAAAAATACCTTCACGTGG
TACAGAATGTATTGATGATGTT-TTCATCAATCCAAA---------AG-ATTAAAATTAT
AT---TTTT-ATATTCATATTGTGTATTGTCGTTTTAATTTTGATTATTATATTTTATCA
TTCCTTTTTATTATTATT---TTCTAGTTGTGTTATCGTATTTTC---ACTTGTAAA-TA
AGTTGTAAGCACCAGGTTGATTCTGCCTGACGTAGACGCTATACTCTAAGATTAACCCAT
GCATGTTTATTGAATATAAAGAAAAGACGAACAGCTCAGTAACTCTTATTTGATTTGATG
TATCAGGATTCTAACTATGTTAAATTATAGGTAACAATAATACAATAAGAATAAGATCTA
TCAGTTAGTTGTTAAGGTAATGGCTTAACAAGACTATGACGGATAACGGTATTACTTTGT
AATATTCCGGAGAAGGAGCCTGAGAGATTGCTACTAAGTCTAAGGATTGCAGCAGGGGCG
AAACTTGACCTATGATATTATATTGAGGCAGTTATGAGTAGTATTTTATAATTATTGTAG
TATTGTAAGTACATATTACAAGATAAATCGGAGGGCAAATCGAGTGCCAGCAGCCGCGG
>Nty4
TGGGTTTAGACCGTCGTGAGACAGGTTAGTTTTACCCTACTGTTTATATTATTAAGAAAA
GTTATATAGTACGAGAGGAACAATAAGTGATGACCTCTGGTGTAGCGATTAATTATTCAA
TTATGTTGCAAAACTACGTCATGAATAATAAATGCTGAAAGCCTCTTAAGCATGAAGTTA
ATCTTAATGATAAACAATTGAGGAATACTACCTCTCTGAAGAGTGGGACTGTAAGAATGA
AGGTGTATACCGACATTTTGCGGTTACCATTTCGTTCTGTATAAAAATACCTTCACGTGG
TACAGAATGTATTGATGATGTA-ATTATCAATCTAAA---------AG-ATCAAACTTGT
ATATTTTTT-ATATTCATATTGTGTATTGTTGTTTTAATTTTGATTATTATATTTTATCA
TTCTTTTTTATTATTATT---TTCTAGTTGTATTATCGTATTTCC--TACTTATAAA-TA
AGTTGTAAACACCAGGTTGATTCTGCCTGACGTAGACGCTATACTCTAAGATTAACCCAT
GCATGTTTATTGAATATAAAGAAAAGACAAACAGCTCAGTAACTCTTATTTGATTTGATG
TATTAGGATTCTAACTATGTTAAATTATAGGTAACAATAATACAATAAGAATAAGATCTA
TCAGTTAGTTGTTAAGGTAATGGCTTAACAAGACTATGACGGATAACGGTATTACTTTGT
AATATTCCGGAGAAGGAGCCTGAGAGATTGCTACTAAGTCTAAGGATTGCAGCAGGGGCG
AAACTTGACCTATGATATTATATTGAGGCAGTTATGAGTAGTATTTTATAATTATTGTAG
TATTGTAAGTACATATTACAAGATAAATCGGAGGGCAAATCGAGTGCCAGCAGCCGCGG
>Nb3
TGGGTTTAGACCGTCGTGAGACAGGTTAGTTTTACCCTACTGTTTATATTATTAAGAAAA
GTTATATAGTACGAGAGGAACAATAAGTGATGACCTCTGGTGTAGCGATTAATTATTCAA
TTATGTTGCAAAACTACGTCATGAATAATAAATGCTGAAAGCCTCTTAAGCATGAAGTTA
ATCTTAATGATAAACAATTGAGGAATACTACCTCTTTGAAGAGTGGGACTGTAAGAATGA
GGGTGTATACCGACATTTTGAGGTTACCATTTCGTTCTGTAAAAAAATACCTTCACGTGG
TACAGAATGTATTGATAATGGTGTTTATCAATCTAAAATTA----TATACAAATTATTAT
ACTTTTTTTCATATTCATATTGTGTATTGTTGTTTTAATTTTGATTATTATATTTTATCA
TTCCTTTTTATTATTATTATTTTCTAGTTGTATTATCGTATTTTC---ATTTATAAA-TA
AATTGTAAACACCAGGTTGATTCTGCCTGACGTAGACGCTATACTCTAAGATTAACCCAT
GCATGTTTATTGAATATAAAGAAAAGACGAACAGCTCAGTAACTCTTATTTGATTTGATG
TATTAGGACTCTAACTATGTTAAATTATAGGTAACAATAATACAATAAGAATAAGATCTA
TCAGTTAGTTGTTAAGGTAATGGCTTAACAAGACTATGACGGATAACGGTATTACTTTGT
AATATTCCGGAGAAGGAGCCTGAGAGATTGCTACTAAGTCTAAGGATTGCAGCAGGGGCG
AAACTTGACCTATGATATTATATTGAGGCAGTTATGAGTAGTATTTTATAATTATTGTAG
TATTGTAAGTACATATTACAAGATAAATCGGAGGGCAAATCGAGTGCCAGCAGCCGCGG
>Nb8
TGGGTTTAGACCGTCGTGAGACAGGTTAGTTTTACCCTACTGTTTATATTATTAAGAAAA
GTTATATAGTACGAGAGGAACAATAAGTGATGACCTCTGGTGTAGCGATTAATTATTCAA
TTATGTTGCAAAACTACGTCATGAATAATAAATGCTGAAAGCCTCTTAAGCATGAAGTTA
ATCTTAATGATAAACAATTGAGGAATACTACCTCTCTGAAGAGTGGGACTGTAAGAATGA
AGGTGTATACCGACATTTTGAGGTTACCATTTCGTTCTGTATAAAAATACCTTCACGTGG
TACAGAATGTATTGATGATGTT-TTTATCAATCTAAAATA------AGTAAGTAAATTAT
ATTTTTTTATAT--TCATATTGTTCATTGTTGTTTTAATTTTGATTATTATATTTTATCA
TTCTTTTTTGTATTTATT---TTCTATTTGTATTATCGTATTTTC---AGTT-TAAA-TA
AGTTGTAAGCACCAGGTTGATTCTGCCTGACGTAGACGCTATACTCTAAGATTAACCCAT
GCATGTTTATTGAATATAAAGAAAAGACGAACAGCTCAGTAACTCTTATTTGATTTGATG
TATTAGGATTCTAACTATGTTAAATTATAGGTAACAATAATACAATAAGAATAAGATCTA
TCAGTTAGTTGTTAAGGTAATGGCTTAACAAGACTATGACGGATAACGGTATTACTTTGT
AATATTCCGGAGAAGGAGCCTGAGAGATTGCTACTAAGTCTAAGGATTGCAGCAGGGGCG
AAACTTGACCTATGATATTATATTGAGGCAGTTATGAGTAGTATTTTATAATTATTGTAG
TATTGTAAGTACATATTACAAGATAAATCGGAGGGCAAATCGAGTGCCAGCAGCCGCGG
