# Supplementary material for: Diversity and Recombination of Dispersed Ribosomal DNA and Protein Coding Genes in Microsporidia
Source: PLoS One. 2013 Feb 6;8(2):e55878. doi: 10.1371/journal.pone.0055878 (PMC3566094; doi:10.1371/journal.pone.0055878)
Supplement: File Archive S1 — Fasta files of DNA sequence alignments. (ZIP) [file pone.0055878.s002.zip › Nosema_bombycis_Rpb1.fas]

>Tn5
TAAGCCTATGTTTCATGTCGGTTACATCTCTAAAATCAAAAAAATCTTGGAATGCATTTG
CTTTTACTGCTCCCGACTTAAAGTTTCTAGAAAAAATTTAAAGGCCGATCTTAATGCCAT
TTGGGCCGTTTCTAAAGGAAAAATGGTTTGTGAAGGCGAACTAACCGAAGAAGGTTTTAA
TGGGTGTGGAAATAAACAGCCCGTTATAAAAAAGGAAGGCCTTAACTTAGTCGCATTTAT
GAAAGGAGAAGATAACTCAGAAGGGAAGGTCATTTTAAATGGAGAGAAAGTTCACAGTAT
TTTCAAAAAGATTTCTGATGAAGATATTGAAGTTTTAGGTTTTGATCTTGCTTACAGTAG
ACCCGAATGGCTTATTTTAACCGTCTTGTTGGTACCTCCACCATCAGTAAGACCTTCGAT
TGTCATGGAAGGGATGTTAAGAGCAGAGGATGATCTTACACACAAACTTTCTGATATTAT
TAAATCTAACACCTACCTTAAGAAATATGAAATGGAAGGAGCACCAGGTCATATAATTCG
AGATTATGAACAACTGTTACAATTTCATGTGGCTACTTTAATAGACAACGACATTAGTGG
ACAACCACAAGCCCTTCAGAAGAGTGGTAGGCCTTTGAAATCTATTTCTGCCCGACTTAA
AGGAAAGGAAGGACGTGTTAGAGGAAATCTTATGGGTAAGAGAGTAGACTTTAGTGCCAG
GTCTGTAATTACTGCTGATGCCAATATCTCCCTTGAAGAAGTCGGGGTTCCTTTAGAAGT
AGCCAAAATCCACACGTTCCCAGAGAAGATTACGCCTTTTAACATTGAAAAATTAGAAAA
ATTAGTGGCAAATGGACCTAACGAGTATCCAGGAGCTAATTACGTAATAAGAACAGACGG
ACAAAGAATTGATTTGAATTTTAATAGGGGAGATATAAAGTTAGAAGAAGGTTATATTGT
TGAGAGACACATGCAGAATGGAGATACTATTTTATTTAATCGACAACCTTCTCTTCATAA
AATGTCTATGATGGGTCATAAAGTTCGTGTGATGGAAGGGAAGACTTTCCGTTTAAATTT
GAGTGTCACTTCTCCTTATAATGCCGATTTTGATGGAGATGAAATGAATCTTCATATGCC
ACAAAATTACAATTCAATTGCTGAATTAGAAGAAATTTGTATGGTACCCAAACAAATTCT
TGGACCTCAAAGTAACAAACCTGTCATGGGAATCGTTCAAGATACTCTCACTGGTTTAAG
GTTTTTTACAGTTCAAGATGCATTTTTTGATAAAAATGAGATGATGCAAGTCCTTTATTC
CATAGATTTCGATAAATATTATGATATAGGTCTTGACAGTGTCATTAAAAAGGGTAAAAA
---ATTGGACATGAGA------GCTAAGGAGTAC---AGTTTAATGAGTTTACTCCCAAA
ACCAGCTATTCAAAAACCAAAACAGTTGTGGACAGGTAAGCAAATTTTAAGTTTCATTTT
TCCTAATGTCTTTTACAAAAATTCGTCCAATGAAAGTCGGGAAAATGACTTAGAAAATGT
CTCGGATACGTCTGTAGTAATATGCGGAGGAGAAATCATGTCTGGAATTATTGATAAAAA
GGCAGTAGGTGCAACCCAAGGAGGGTTAGTTCACATTATAGCAAATGATTTTGGATGCAG
TAGAGTTACTTTGTTTATTGATGACATTCAAAAAATTATAACTAAATTTTTAATGAACAT
ACACGTTTTTTCTATGGGTATTGGTGATACTGTGGCAGATTCGGATACTCTTAAATACGT
GAAACAAGCCATTGAAAAATCCAAGGACTCGGTTGATGAAATTATTCGTAAAGCCCAGAA
CAACAGGCTTGATAGATTACCCGGAATGACTATGAAAGAAAGTTTTGAAAGTCAAGTAAA
TTACGTTTTAAATAAAGCCAGGGATGTTAGTGGTACATCTACTCAGAAGAGTTTAAACAA
GTGTAATAATATGAAGGCTATGGTTCTCTCCGGGTCTAAAGGATCTTTTATTAACATCTC
TCAGGTCACAGCTTGTGTTGGTCAGCAGAACGTAGAAGGCAAGAGAATTCCATTTGGGTT
TGCTTATCGTACACTCCCTCACTTCCCCAAAGAAGATTATTCCGGAAAGAGTAGGGGGTT
CGTAGAGAACAGTTATCTTAGTGGTTTATCTCCTGAGGAATTCTTTTTTCATGCTATGGG
AGGTCGAGAAGGTCTAATTGATACGGCTATTAAAACGGCTGAAACGGGTTACATTCAAAG
ACGTCTTGTGAAAGCTATGGAAGATGCTACAGTTAGGCTTGATGGATCTGTACGGGGTGC
TACAGGTAATGTCTACCAGTATTTGTACGGCGAAGATGGTTTTGATGCTACTTTCTTAGA
AATGCAAAGAGTTCAGACTACAAATTTTAAAGAAGCTCATTTCATCGACATGTTTTCCAC
AGACTCGACTTACTCTGTAAAAAAAGGTGCAGTCTCTGATCAAATTTACAAACTTTTATG
TTCGGACATTGAACTTCAGAAAATTTTATATGATGAATACGATTGGTTAGTAAAGCACGT
ATTTGATTCATACAATCCCGAGGATGAATCTCAAAATGTTGTTAATAGGCTTTATAGAAA
TGTATTGGCATCTCCTTGCAATTTACAGAGAATCATTCACAATGCCATTAGTATGTTCCA
AAGTCCAGTGGGTGATGTAAGTCCTTACTTTATTTTGGAAACAACCAAGGACTTAGGGGG
TACCAATGAACTACTTAAAGTTTTAATTCGAACTCATTTGAGTGTAAAAAATATTCTAAC
AGTGTATAAATTAGATTTAAATGGATTTAATTGGGTAATTGAAGCAATTAAAGATAAGGT
TATGTCTTCTAGAGTAGCTCATAATGAGATGGTTGGGACTCTTGCGGCTCAAAGTGTAGG
AGA
>Bm1
TAAGCCTATGTTTCATGTCGGTTACATCTCTAAAATCAAAAAAATCTTGGAATGCATTTG
CTTTTACTGCTCCCGACTCAAAGCTTCAAGAAAAAATCTTAAGGCCGATCTTAATGCCAT
TTGGGCTGTTTCTAAAGGAAAAATGGTTTGTGAGGGCGAGCTAACCGAAGAAGGTTTTAA
TGGGTGTGGAAATAAACAACCCGTTATTAAAAAGGAAGGCCTTAACTTAGTCGCATTTAT
GAAAGGAGAAGATAACTCAGAAGGGAAGGTTATTTTAAATGGAGAGAAAGTTCACAGTAT
TTTTAAAAAGATTTCTGATGAAGATATTGAAGTTTTAGGTTTTGATCTTGCTTACAGTAG
ACCCGAATGGCTTATTTTAACCGTCTTGTTGGTACCTCCACCATCAGTAAGACCTTCGAT
TGTTATGGAAGGGATGTTAAGAGCAGAGGATGATCTTACACACAAACTTTCTGATATTAT
TAAATCCAACACTTACCTTAAGAAATACGAAATGGAAGGAGCACCAGGGCATATAATTCG
AGATTATGAACAGCTTTTACAATTTCATGTGGCTACTTTAATAGACAACGACATTAGTGG
ACAGCCACAAGCACTTCAGAAAAGTGGTAGACCTTTGAAATCTATTTCTGCCCGACTTAA
AGGAAAGGAAGGGCGTGTTAGAGGAAATCTTATGGGTAAGAGAGTTGACTTTAGTGCCAG
GTCTGTAATTACTGCTGATGCCAATATCTCCCTTGAAGAAGTCGGGGTTCCTTTAGAAGT
AGCCAAAATCCACACGTTTCCAGAGAAGATTACGCCTTTTAACATTGAAAAATTGGAAAA
ATTAGTGGCAAATGGACCTAACGAGTACCCAGGGGCTAATTACGTGATAAGAACAGACGG
ACAAAGAATTGATTTAAATTTTAATAGGGGAGATATAAAGTTAGAAGAAGGTTATATTGT
TGAAAGACACATGCAGAATGGGGATACTATTTTATTTAATCGACAACCTTCTCTTCATAA
AATGTCTATGATGGGCCACAAAGTTCGTGTGATGGAAGGGAAGACTTTCCGTTTAAATTT
GAGTGTCACTTCTCCTTATAATGCCGATTTTGATGGAGATGAAATGAATCTTCATATGCC
ACAAAATTACAATTCAATTGCTGAATTAGAAGAAATTTGTATGGTACCCAAACAAATTCT
TGGACCTCAAAGTAACAAACCTGTCATGGGGATCGTTCAAGATACTCTCACTGGTCTTAG
ATTTTTTACAGTTCGAGATGCATTTTTTGATAAAAATGAGATGATGCAAGTTCTTTATTC
CATAGATTTCGATAAATATTATGATATAGGTCTTGACAGTGTCATTAAAAAGGGTAAAAA
---ATTGGACATGGGT------GCTAAGGAGTAC---AGTTTAATGGGTTTACTCTCAAA
ACCAGCTATTCAAAAACCAAAACAGTTGTGGACAGGTAAGCAAATTTTAAGTTTTATTTT
TCCTAATGTCTTTTACAAAAATTCGTCCAATGAAAGTCGGGAAAATGACTTAGAAAATGT
CTCGGATACGTCTGTAGTAATATGTGGAGGAGAAATCATGTCTGGAATCATTGATAAAAA
GGCAGTAGGTGCAACTCAAGGAGGGTTAGTTCACATTATAGCAAATGATTTTGGATGCAG
TAGAGTTACTTTGTTTATTGACGACATTCAAAAAATTATAACTAAATTTTTAATGAACAT
CCACGTTTTTTCTATGGGCATTGGTGATACTGTGGCAGATTCGGATACTCTCAAATACGT
GAAACAAGCCATTGAAAAATCCAAGGACTCGGTTGATGAAATTATTCGTAAAGCCCAGAA
CAACAGACTTGATCGATTACCAGGAATGACTATGAAAGAAAGTTTTGAAAGTCAAGTAAA
TTACGTTTTAAATAAAGCCAGGGATGTTAGTGGTACATCTACTCAGAAGAGTTTAAACAA
GTGTAATAATATGAAGGCTATGGTCCTCTCTGGGTCTAAAGGATCTTTTATTAACATCTC
TCAGGTCACAGCTTGTGTTGGTCAGCAGAACGTAGAAGGTAAGAGAATTCCATTTGGGTT
TGCTTATCGTACACTCCCTCACTTCCCCAAAGAAGATTATTCCGGAAAGAGTAGGGGGTT
TGTAGAGAACAGTTATCTTAGTGGTTTATCTCCCGAGGAATTCTTTTTTCATGCTATGGG
AGGTCGAGAAGGTCTTATTGATACGGCTATTAAAACGGCTGAAACAGGTTACATTCAAAG
ACGTCTCGTTAAAGCTATGGAAGATGCTACAGTTAGGCTTGATGGATCTGTACGGGGTGC
TACAGGGAATGTCTACCAGTATTTGTATGGTGAAGATGGTTTCGATGCTACTTTCTTAGA
AATGCAAAGAGTTCAGACTACAAATTTTAAAGAAGCTCATTTCATCGACATGTTTTCCTC
GGACTCGACTTATGCTGTTAAAAAAGGTGCTGTCTCTGATCAAATTTACAAACTTTTATG
TTCGGACATTGAACTTCAGAAAATTTTATATGACGAATACGATTGGTTAGTAAAGCACGT
ATTTGATTCATACAATCCCGAGGATGAATCTCAAAATGTTGTTAATAGGCTTTATAGAAA
TGTATTGGCATCTCCTTGCAATTTACAGAGAATCATTTACAATGCCATTAGTATGTTCCA
AAGTCCAGTGGGTGATGTAAGTCCTTACTTTATTTTGGAAACAACCAAGGACTTAGGGGG
TACCAATGAACTACTTAATGTTTTAATTCGAACTCATTTGAGTGTAAAAAATATCTTAAC
AGTGTATAAATTAGATTTAAATGGATTTAATTGGGTAATAGAGGCAATCAAAGACAAGGT
TATGTCTTCTAGAGTAGCTCACAATGAGATGGTTGGGACTCTTGCGGCTCAAAGTGTAGG
AGA
>Tn3
TAAGCCTATGTTTCATGTCGGTTACATCTCTAAAATCAAAAAAATCTTGGAATGTATTTG
CTTTTACTGCTCCCGACTTAAAGTTTCTAGAAAAAATTTAAAGGCTGATCTTAATGCCAT
TTGGGCTGTTTCTAAAGGAAAAATGGTTTGTGAGGGCGAGCTAACCGAAGAAGGTTTTAA
TGGGTGTGGAAATAAACAGCCTGTTATAAAAAAGGAAGGCCTTAACTTAGTCGCATTTAT
GAAAGGAGAAGATAACTCAGAAGGGAAGGTCATTCTAAATGGAGAGAAAGTCCACAGTAT
TTTTAAAAAGATTTCTGATGAAGATATTGAAGTTTTAGGTTTTGATCTTGCTTACAGTAG
ACCCGAATGGCTTATTTTAACCGTCTTGTTGGTACCTCCACCATCAGTAAGACCTTCGAT
TGTCATGGAAGGGATGCTAAGAGCAGAGGATGATCTTACACACAAACTTTCTGATATTAT
TAAATCTAACACTTACCTTAAGAAATACGAAATGGAAGGAGCACCGGGACATATAATTCG
AGATTATGAACAACTTTTACAATTTCATGTGGCTACTTTAATAGACAACGACATTAGTGG
ACAACCACAAGCCCTTCAGAAAAGTGGTAGACCTTTGAAATCTATTTCTGCCCGACTTAA
AGGAAAGGAAGGACGTGTTAGAGGAAATCTTATGGGTAAGAGAGTGGACTTTAGTGCCAG
ATCTGTAATTACTGCTGATGCCAATATTTCCCTTGAAGAAGTCGGGGTTCCTTTAGAAGT
AGCCAAGATCCACACGTTTCCAGAGAAGATTACGCCTTTCAACATTGAAAAATTAGAAAA
ATTAGTGGCAAATGGACCTAACGAGTACCCAGGGGCTAATTACGTGATAAGAACAGACGG
ACAAAGAATTGATTTAAATTTTAATAGGGGAGATATAAAGTTAGAAGAGGGTTATATTGT
TGAAAGACACATGCAGAATGGGGATACTATTTTATTTAACCGACAACCTTCTCTTCATAA
AATGTCTATGATGGGTCACAAAGTTCGTGTGATGGAAGGGAAGACTCTCCGTTTAAATTT
GAGTGTCACTTCTCCTTATAATGCCGATTTTGATGGAGATGAAATGAATCTTCATATGCC
ACAAAATTACAATTCCATTGCAGAATTGGAAGAAATTTGTATGGTACCCAAACAAATTCT
TGGACCTCAAAGTAACAAACCTGTCATGGGGATCGTTCAAGATACTCTCACTGGTCTTAG
ATTTTTTACAGTTCGAGATGCATTTTTCGATAAAAATGAGATGATGCAAGTCCTTTATTC
CATAGATTTTGATAAATATTATGATATAGGTCTTGACAGTGTCATTAAAAAGGGTAAAAA
---ATTGGACATGGGA------GCTAAAGAGTAC---AGTTTAATGGGGTTACTCTCAAA
ACCAGCCATTCAAAAACCAAAACAGTTGTGGACAGGTAAACAAATTTTAAGTTTTATTTT
TCCTAATGTCTTTTACAAAAATTCGTCCAATGAAAGTCGGGAAAATGACTTAGAAAATGT
CTCGGATACCTCTGTAGTAATATGTGGAGGAGAAATCATGTCTGGAATTATTGATAAAAA
GGCAGTAGGTGCAACCCAAGGAGGGTTAGTTCACATTATAGCAAATGATTTTGGATGCAG
TAGAGTTACTTTGTTTATTGACGACATTCAAAAAATTATAACTAAATTTTTAATGAACAT
CCACGTTTTTTCTATGGGCATTGGTGATACTGTGGCAGATTCGGATACTCTCAAATACGT
GAAACAGGCCATTGAAAAATCCAAGGACTCGGTTGATGAAATTATTCGTAAAGCCCAGAA
CAACAGACTTGATAGATTACCCGGAATGACTATGAAAGAAAGTTTTGAAAGTCAAGTAAA
TTACGTTTTAAATAAAGCCAGGGATGTTAGTGGTACCTCTACTCAGAAGAGTTTAAATAA
ATGTAATAATATGAAGGCTATGGTCCTCTCCGGGTCTAAAGGATCTTTTATTAACATCTC
TCAGGTCACAGCTTGTGTTGGTCAGCAGAACGTAGAAGGTAGGAGAATTCCATTTGGATT
TGCTTATCGTACACTCCCTCACTTCCCCAAAGAAGATTATTCCGGAAAGAGTAGGGGGTT
CGTAGAGAACAGTTATCTTAGTGGTTTATCTCCCGAGGAATTTTTTTTTCATGCTATGGG
AGGTCGAGAAGGTCTTATTGATACGGCTATCAAAACGGCTGAAACGGGTTACATTCAAAG
ACGTCTTGTAAAAGCTATGGAAGATGCCACAGTAAGGCTTGATGGATCTGTACGGGGTGC
TACAGGGAATGTCTACCAGTATTTGTATGGTGAAGATGGTTTTGATGCTACTTTCTTAGA
AATGCAAAGAGTTCAGACTACAAATTTTAAAGAAGCTCATTTCATTGACATGTTTTCCTC
GGACTCGACTTATGCTGTTAAAAAAGGTGCAGTCTCTGATCAAATTTACAAACTTTTATG
TTCGGACATTGAACTTCAGAAAATTTTATATGACGAATACGATTGGTTAGTAAAGCACGT
CTTTGATTCATACAATCCCGAGGATGAATCTCAAAATGTTGTTAATAGGCTTTATAGAAA
TGTATTGGCATCTCCTTGCAATTTACAGAGAATTATTTACAATGCCATTAGTATGTTCCA
AAGTCCAGTTGGTGATGTAAGTCCTTACTTTATTTTGGAAACCACCAGGGACTTAGGGGG
TACTAATGAACTACTTAATGTTTTAATTCGAACTCATTTGAGTGTAAAAAATATTCTTAC
AGTGTATAAATTAGATTTAAATGGATTTAATTGGGTAATTGAAGCAATTAAAGACAAGGT
TATGTCTTCTAGAGTAGCTCACAATGAGATGGTTGGGACTCTTGCGGCTCAAAGTGTAGG
AGA
>Bm9
TAAGCCTATGTTTCATGTCGGTTACATCTCTAAAATCAAAAAAATCTTGGAATGCATTTG
CTTTTATTGCTCTCGACTTAAAGCTTCAAGAAAAAATCTCAAGACCGATCTTAATGCCAT
TTGGGCCGTTTCTAAAGGGAAGATGGTTTGTGAAGGCGAATTAACTGAAGAAGGTTTTAA
TGGGTGTGGAAATAAACAGCCTGTTATAAAAAAGGAAGGACTTAACTTAGTCGCATTTAT
GAAAGGAGAAGATAACTCAGAAGGGAAGGTCATTCTAAATGGAGAGAAAGTTCATAGTAT
TTTTAAAAAGATTTCTGATGAAGATATTGAAGTTTTGGGTTTTGATCTTGCTTACAGTAG
ACCCGAATGGCTTATTTTAACCGTCTTGTTGGTGCCTCCACCATCAGTAAGACCTTCGAT
TGTCATGGAAGGGATGTTAAGAGCAGAGGATGATCTTACACACAAACTTTCTGATATTAT
CAAATCCAACACTTACCTTAAAAAATACGAAATGGAAGGAGCACCAGGTCATATAATTCG
AGATTATGAACAACTTTTACAATTTCATGTGGCTACTTTAATAGACAACGACATTAGTGG
ACAACCACAAGCCCTTCAGAAAAGTGGTAGACCTTTGAAATCTATTTCTGCCCGACTTAA
AGGAAAGGAAGGACGTGTTAGAGGAAATCTTATGGGTAAGAGAGTAGACTTTAGTGCCAG
GTCTGTAATTACTGCTGATGCCAATATCTCCCTTGAAGAAGTCGGGGTTCCTTTAGAAGT
AGCCAAGATCCACACGTTTCCAGAGAAGATTACGCCTTTTAACATTGAAAAATTAGAAAA
ATTAGTGGCAAATGGACCTAACGAGTACCCAGGGGCTAATTACGTGATAAGAACAGACGG
ACAAAGAATTGATTTAAATTTTAATAGGGGAGATATAAAGTTAGAAGAGGGTTATATTGT
TGAGAGACACATGCAGAATGGGGATACTATTTTATTCAATCGACAGCCTTCTCTTCATAA
AATGTCTATGATGGGTCACAAAGTTCGTGTGATGGAAGGGAAGACTTTCCGTTTAAATTT
GAGTGTCACTTCTCCTTATAATGCCGATTTTGATGGAGATGAAATGAATCTTCATATGCC
ACAAAATTACAATTCAATTGCTGAATTAGAAGAAATTTGTATAGTACCCAAACAAATTCT
TGGACCTCAAAGTAACAAACCTGTCATGGGAATCGTTCAAGATACTCTCACTGGTCTTAG
ATTTTTTACAGTTCGAGATGCATTTTTTGATAAAAATGAGATGATGCAAGTCCTTTATTC
TATAGATTTTGAGAAATATTATGATATAGGTCTTGACAGCGTCATAAAAAAAGGTAAAAA
---ATTGGATATGGGT------GCTAAAGAGTAC---AGTTTAATGGGTTTACTCTCAAA
ACCAGCCATTCAAAAACCAAAACAGTTGTGGACAGGTAAGCAAATTTTAAGTTTTATTTT
TCCTAATGTCTTTTACAAAAATTCGTCCAATGAAAGTCGGGAAAATGACTTAGAAAATGT
CTCGGATACGTCTGTAGTAATATGCGGTGGAGAAATCATGTCTGGAATTATTGATAAAAA
GGCAGTAGGTGCAACCCAAGGAGGGTTAGTTCACATTATAGCAAATGATTTTGGATGCAG
TAGAGTTACTTTGTTTATTGACGACATTCAAAAAATTATAACTAAATTTTTAATGAACAT
CCACGTTTTTTCCATGGGTATTGGTGATACTGTTGCAGATTCGGATACTCTCAAATACGT
GAAACAAGCCATTGAAAAATCCAAGGACTCGGTTGATGAAATTATTCGTAAAGCCCAGAA
CAACAGACTTGATAGATTACCAGGAATGACCATGAAAGAAAGTTTTGAAAGTCAAGTAAA
TTACGTTTTAAATAAAGCCAGGGATGTTAGTGGTACATCTACTCAGAAGAGTTTAAACAA
GTGTAATAATATGAAGGCCATGGTTCTCTCCGGGTCTAAAGGATCTTTTATTAACATCTC
TCAGGTCACAGCTTGTGTTGGTCAGCAGAACGTAGAAGGTAAGAGAATTCCATTTGGGTT
CGCTTATCGTACACTCCCTCACTTCCCCAAAGAAGATTATTCCGGAAAGAGTAGGGGGTT
TGTAGAGAACAGTTATCTTAGTGGTTTATCTCCCGAGGAATTCTTTTTTCATGCTATGGG
AGGTCGAGAAGGTCTTATTGATACGGCTATTAAAACAGCCGAAACGGGCTACATTCAAAG
ACGTCTCGTTAAAGCTATGGAAGATGCTACAGTTAGGCTTGATGGATCTGTACGGGGTGC
TACAGGGAATGTCTACCAGTATTTGTACGGGGAAGATGGTTTCGATGCTACTTTCTTAGA
AATGCAAAGAGTTCAGACTACAAATTTTAAAGAAGCTCATTTCATCGACATGTTTTCCAC
AGACTCGACTTACTCTGTAAAAAAAGGTGCAGTCTCTGATCAAATTTACAAACTTTTATG
TTCGGACATTGAACTTCAGAAAATTTTATATGACGAGTACGATTGGTTAGTAAAACACGT
ATTTGATTCGTACAATCCCGAGGATGAATCTCAAAATGTTGTTGATAGGCTTTATAGAAA
TGTATTGGCATCTCCTTGCAATTTACAGAGAATCATTTACAATGCCATTAGTATGTTCCA
AAGTCCAGTGGGTGATGTAAGTCCTTACTTCATTTTGGAAACCACCAAGGACTTGGAGGG
TACCAATGAACTACTTAACGTTTTAATTCGAACTCATTTGAGTGTAAAAAATATTCTTAC
AGTTTATAAATTAGATTTAAATGGATTTAATTGGGTAATAGAGGCTATTAAAGATAAGAT
TATGTCTTCTAGAGTAGCTCACAATGAGATGGTTGGGACTCTTGCAGCTCAAAGTGTAGG
AGA
>Tj9
TAAGCCTATGTTTCATGTCGGTTACATCTCTAAAATCAAAAAAATCTTGGAATGTATTTG
CTTTTACTGCTCCCGACTTAAAGTCTCAAGAAAAAATCTCAAGGCCGATCTTAATGCCAT
TTGGGCTGTTTCTAAAGGGAAGATGGTTTGTGAGGGCGAGCTAACTGAAGAAGGTTTTAA
TGGGTGTGGAAATAAACAACCCGTTATAAAAAAGGAAGGCCTTAACTTAGTCGCATTTAT
GAAAGGAGAAGATAACTCAGAAGGGAAGGTCATTTTAAATGGAGAGAAAGTTCACAGTAT
TTTTAAAAAGATTTCTGATGAAGATATTGAAGTTTTAGGTTTTGATCTTGCTTACAGTAG
ACCCGAATGGCTTATTTTAACTGTCTTATTGGTACCTCCACCATCGGTAAGACCTTCGAT
TGTTATGGAAGGGATGCTAAGAGCAGAGGATGATCTTACACACAAACTTTCTGATATTAT
CAAATCCAACACTTACCTTAAGAAATACGAAATGGAAGGAGCACCAGGGCATATAATTCG
AGATTATGAACAACTTTTACAATTTCATGTGGCTACTTTAATAGACAATGACATTAGTGG
ACAACCACAAGCCCTTCAGAAAAGTGGTAGACCTTTGAAATCTATTTCTGCCCGACTTAA
AGGAAAGGAAGGACGTGTTAGAGGAAATCTTATGGGTAAGAGAGTGGACTTTAGTGCCAG
GTCTGTAATTACTGCTGATGCCAATATCTCCCTCGAAGAAGTCGGGGTTCCTTTAGAAGT
AGCCAAAATCCACACGTTTCCAGAGAAGATTACGCCTTTTAACATTGAAAAATTAGAAAA
ATTAGTGGCAAATGGACCTAACGAATGCCCAGGGGCTAATTACGTGATAAGAACAGACGG
ACGAAGAATTGATTTAAATTTTAATAGGGGAGATATAAAGTTAGAAGAGGGTTATATTGT
TGAGAGACACATGCAGAATGGAGATACTATTTTATTTAATCGACAACCTTCTCTTCATAA
AATGTCTATGATGGGTCACAAAGTTCGTGTGATGGAAGGGAAGACTTTTCGTTTAAATTT
GAGTGTCACTTCTCCTTATAATGCCGATTTTGATGGAGATGAAATGAATCTTCATATGCC
ACAAAATTACAATTCCATTGCAGAATTAGAAGAAATTTGTATGGTACCCAAACAAATTCT
TGGACCTCAAAGTAACAAACCTGTCATGGGAATCGTTCAAGATACTCTCACTGGTCTAAG
ATTTTTTACAGTTCGAGATGCATTTTTTGATAAAAATGAGATGATGCAAGTCCTTTATTC
CATAGATTTTGAGAAATATTATGATATAGGTCTCGACAGTGTCATTAAAAAGGGTAAAAA
---ATTGGACATGGGA------GCTAAGGAGTAC---AGTTTAATGGGGTTACTCTCAAA
ACCAGCTATTCAGAAACCAAAACAGTTGTGGACAGGCAAACAAATTTTAAGTTTTATTTT
TCCTAATGTCTATTATAAAAATTCGTCCAATGAAAGTCGGGAAAATGACTTAGAAAATGT
CTCGGATACGTCTGTAGTAATATGCGGAGGAGAAATCATGTCTGGAATTATTGATAAAAA
AGCAGTAGGTGCAACTCAAGGAGGGTTAGTGCACATTATAGCAAACGATTTTGGATGCAG
TAGAGTTACTTTGTTTATTGACGACATTCAAAAAATTATAACTAAATTTTTAATGAACAT
CCACGTTTTTTCTATGGGCATTGGTGATACTGTGGCAGATTCGGATACTCTCAAATACGT
GAAACAAGCCATTGAAAAATCCAAGGACTCGGTTGATGAAATTATTCGTAAAGCCCAGAA
CAACAGACTTGATCGATTACCAGGAATGACCATGAAAGAAAGTTTTGAAAGTCAAGTAAA
TTACGTTTTAAATAAAGCCAGGGATGTGAGTGGTACATCTACTCAGAAGAGTTTAAACAA
GTGTAATAATATGAAGGCTATGGTCCTCTCCGGGTCTAAAGGATCTTTTATTAACATCTC
TCAGGTCACAGCTTGTGTTGGTCAGCAGAACGTAGAAGGCAAGAGAATTCCATTTGGATT
TGCTTATCGTACACTCCCTCACTTCCCCAAAGAGGATTATTCCGGAAAGAGTAGGGGATT
CGTAGAGAACAGTTATCTTAGTGGTTTATCTCCTGAGGAATTCTTTTTTCATGCTATGGG
AGGTCGAGAAGGTCTTATTGATACGGCTATCAAAACGGCCGAAACAGGTTACATTCAAAG
ACGTCTCGTAAAAGCTATGGAAGATGCTACAGTTAGGCTTGATGGATCTGTACGGGGTGC
TACAGGGAATGTCTACCAGTATTTGTACGGGGAAGATGGTTTTGGTGCTACTTTCTTAGA
AATGCAAAGAGTTCAGACTGCAAATTTTAAGGAAGCTCATTTCATCGACATGTTTTCCAC
AGACTCGACTTACTCTGTAAAAAAAGGTGCAGTCTCTGATCAAATTTACAAACTTTTATG
TTCGGACATTGAACTTCAGAAAATTTTATATGACGAGTACGATTGGTTAGTAAAGCACGT
ATTTGATTCATACAATCCCGAGGATGAATCTCAAAATGTTGTTAATAGGCTTTATAGAAA
TGTATTGGCATCTCCTTGCA----------------------------------------
------------------------------------------------------------
------------------------------------------------------------
------------------------------------------------------------
------------------------------------------------------------
---
>Tj5
TAAGCCTATGTTTCATGTCGGTTACATCTCTAGAATCAAAAAAATCTTGGAATGCATTTG
CTTTTACTGCTCCCGACTTGAAGTTTCTAGAAAAAATCTAAAGGCCGATCTTAATGCCAT
TTGGGCTGTTTCTAAAGGAAAAATGGTTTGTGAAGGTGTGCTAACCGAAGAAGGTTTTAA
TGGGTGTGGAAATAAACAGCCTGTTATTAAAAAGGAAGGCCTTAACTTAGTCGCATTTAT
GAAAGGAGAAGACAACTCAGAAGGGAAGGTTATTTTAAATGGAGAGAAAGTCCACAGTAT
TTTTAAAAAGATTTCTGATGAAGATATTGAAGTTTTAGGTTTTGATCTTGCTTACAGTAG
ACCCGAATGGCTTATTTTAACTGTCTTATTGGTACCTCCACCATCAGTAAGACCTTCGAT
TGTTATGGAAGGGATGCTAAGAGCAGAGGATGATCTTACACACAAACTTTCTGATATTAT
TAAATCCAACACTTACCTTAAGAAATACGAAATGGAAGGAGCACCAGGGCATATAATTCG
AGATTATGAACAACTTTTACAATTTCATGTGGCTACTTTAATAGACAACGACATTAGTGG
ACAACCACAAGCCCTTCAGAAAAGTGGTAGACCTTTGAAATCTATTTCTGCCCGACTTAA
AGGAAAGGAAGGACGTGTTAGAGGAAATCTTATGGGTAAGAGAGTAGACTTTAGTGCCAG
GTCTGTAATTACTGCTGATGCCAATATTTCCCTTGAAGAAGTTGGGGTTCCTTTAGAAGT
AGCCAAAATCCACACGTTTCCAGAGAAGATTACGCCTTTCAACATTGAAAAATTAGAAAA
ATTAGTGGCAAATGGACCTAACGAATACCCAGGGGCTAATTACGTGATAAGAACAGACGG
ACAAAGAATCGATTTAAATTTTAATAGGGGAGATATAAAGTTGGAAGAAGGTTATATTGT
TGAAAGACACATGCAGAATGGGGATACTATTTTATTCAATCGACAGCCTTCTCTTCATAA
AATGTCTATGATGGGCCACAAAGTTCGTGTGATGGAAGGGAAGACTTTCCGTTTAAATTT
GAGTGTCACTTCTCCTTATAATGCCGATTTTGATGGAGATGAAATGAATCTTCATATGCC
ACAAAATTACAATTCCATTGCTGAATTAGAAGAAATTTGTATGGTACTCAAACAAATTCT
TGGACCTCAAAGTAACAAACCTGTCATGGGAATCGTTCAAGATACTCTCACTGGTTTAAG
ATTTTTTACAGTTCGAGATGCATTTTTTGATAAAAATGAGATGATGCAAGTCCTTTATTC
TATAGATTTTGAGAAATATTATGATATAGGTCTTGACAGTGTCATTAAAAAGGGTAAAAA
---ATTGGACATGGGT------GCTAAAGAGTAC---AGTTTAATGGGTTTACTCTCAAA
ACCAGCCATTCAGAAACCAAAACAGTTGTGGACAGGTAAGCAAATTTTAAGTTTCATTTT
TCCTAATGTCTTTTACAAAAATTCGTCCAATGAAAGTCGGGAAAATGACTTAGAAAATGT
CTCGGATACGTCTGTAGTAATATGCGGAGGAGAAATTATGTCTGGAATTATTGATAAAAA
GGCAGTAGGTGCAACTCAAGGAGGATTAGTTCACATTATAGCAAATGATTTTGGATGCAG
TAGAGTTACTTTGTTTATTGACGACATTCAAAAAATTATAACTAAATTTTTAATGAACAT
CCACGTTTTTTCTATGGGCATTGGTGATACTGTGGCAGATTCGGATACTCTCAAATACGT
GAAACAAGCCATTGAAAAATCCAAGGACTCGGTTGATGAAATTATTCGTAAAGCCCAGAA
CAACAGACTTGATAGATTACCAGGAATGACTATGAAAGAAAGTTTTGAAAGTCAAGTAAA
TTACGTTTTAAATAAAGCAAGGGATGTTAGTGGTACCTCTACTCAGAAGAGTTTAAACAA
ATGTAATAATATGAAGGCCATGGTTCTCTCCGGGTCTAAAGGATCTTTTATTAACATCTC
TCAGGTCACAGCTTGTGTTGGTCAGCAGAACGTAGAAGGTAAGAGAATTCCATTTGGGTT
TGCTTACCGTACACTCCCTCACTTCCCCAAGGAGGATTATTCCGGAAAGAGTAGGGGGTT
CGTAGAGAACAGTTATCTTAGTGGTTTATCTCCTGAGGAATTCTTTTTTCATGCTATGGG
AGGTCGAGAAGGTCTAATTGATACGGCTATTAAAACGGCTGAAACAGGTTACATTCAAAG
ACGTCTTGTAAAAGCTATGGAAGATGCTACAGTTAGGCTTGATGGATCTGTACGGGGTGC
TACAGGGAATGTCTACCAGTATTTGTATGGTGAAGATGGTTTTGATGCTACTTTCTTAGA
AATGCAAAGAGTTCAGACTACAAATTTTAAGGATGCTCATTTCATCGACATGTTTTCCAC
AGACTCGACCTATGCTGTTAAAAAAGGAGCCGTTTCTGATCAAATTTACAAACTTTTATG
TTCGGACATTGAACTTCAGAAAATTTTATATGACGAGTACGATTGGTTAGTTAAACACGT
ATTTGATTCATACAATCCCGAGGACGAATCTCAAAATGTTGTTAATAGGCTTTATAGAAA
TGTATTGGCATCTCCTTGCAATTTACAGAGAATTATTTACAATGCCATTAGTATGTTCCA
AAGTCCAGTGGGTGATGTAAGTCCTTACTTTATTTTGGAAACCACCAGGGACTTAGGGGG
TACCAATGAACTACTTAATGTTTTAATTCGAACTCATTTGAGTGTAAAAAATATCCTAAC
AGTGTATAAATTAGATTTAAATGGATTTAATTGGGTAATAGAGGCCATTAAAGATAAGGT
TATGTCTTCTAGAGTAGCTCACAATGAGATGGTTGGGACTCTTGCGGCTCAAAGTGTAGG
AGA
