# Supplementary material for: Diversity and Recombination of Dispersed Ribosomal DNA and Protein Coding Genes in Microsporidia
Source: PLoS One. 2013 Feb 6;8(2):e55878. doi: 10.1371/journal.pone.0055878 (PMC3566094; doi:10.1371/journal.pone.0055878)
Supplement: File Archive S1 — Fasta files of DNA sequence alignments. (ZIP) [file pone.0055878.s002.zip › Nosema_bombycis_Sap304.fasta]

>Nb1
CGCCAATATTGAAAGGGTTGTATGTGACGTAAATTTCCCTGATCTTCTATGTCGCAGAAA
ATCTCATGCTATTGCTTACAGAATGTTCAGATTAATACCAGTTCGAAATCCCAATTATGA
AATTTCAACAGATTATGTGAGTCATGAATTTAATACTACGCGTGTCAGAAGTGAATCCGA
GAAATACTTGTGTTCTTCTTATGGACCAAACGGATACGTCTCAGGCGATGTTTTTATCTT
GCGAAATGCTTTAAATAAACTTTTCGATCATCATGAAATAGAAGAATTAGCATATGAACT
GTTTGTAAGATTAGTCGCTAGCTTCCTTGATTCTTGTTCTTATCCTAAATCTTTTGAGCA
CAATCTTGTAAGATGCAGATCTGAAGACGAAGAGCTCTGCACCTCTCCTCTCGCAGCTTT
CATCAAACTTGTTTCTCGTCGTTCAACCAGAGATGTTGTCCTTATCGTTTTAAATGATTT
CTCACATTACCTCAAACTTGAAGAAGGACACGGCTTTTCGAAAGACAGAAAATCAAATCA
ATGTGTTAAATTTACTCAACTTTACTTCTACTATCTTTCAGCTGCAGTAAACTTTATTGA
AAGAAAGATATCTGCTTTTACTTTGATCCCAGTAATGGATGATAGAAGGATTGCCTCTGT
TTCTGCTATCATGATCTCCTCTAAGTTTGCAAATACAACTGGAAATTATGTCATTAACGC
AACTTCTTTCATGGAC
>Nb2
CGCCAATATTGAAAGGGTTGTATGTGACGTAAATTTCCCTGATCTTCTATGTCGCAGAAA
ATCTCATGCTATTGCTTACAGAATGTTCAGATTAATACCAGTTCGAAATCCCAATTATGA
AATTTCAACAGATTATGTGAGCCATGAATTTAATACTACGCGTGTCAGAAGTGAATCCGA
AAAATACTTGTGTTCTTCTTATGGGCCAAACGGATACGTCTCAGGCGATGTTTTTATCTT
ACGAAATGCTTTAAATAAACTTTTCGATCATCATGAAATAGAAGAATTAGCATATGAACT
GTTTGTAAGATTAGTCGCTAGCTTCCTTGATTCTTGTTCTTATCCTAAATCTTTTGAGCA
CAATCTTGTACGATGCAGATCTGAAGACGAAGAGCTCTGCACCTCTCCTCTCGCAGCTTT
CATCAAACTTGTTTCTCGTCGTTCAACCAGAGATGTTGTCCTTATCGTTTTAAATGATTT
CTCACATTACCTCAAACTTGAAGAAGGACACGGCTTTTCGAAAGACAGAAAATCAAATCA
ATGCGTCAAATTTACTCAACTTTACTTCTACTATCTTTCAGCCGCAGTAAACTTTATTGA
AAGAAAGATATCTGCTTTTACTTTGATCCCAGTAATGGATGATAGAAGGATTGCCTCTGT
TTCTGCTATCATGATCTCCTCTAAGTTTGCAAATACAACTGGAAATTATGTCATTAACGC
AACTTCTTTCATGGAC
>Nb3
CGCCaATATTGAAAGGGTTGTATGTGACGTAAATTTCCCTGATCTTCTATGTCGCAGAAA
ATCTCATGCTATTGCTTACAGAATGTTCAGATTAATACCAGTTCGAAATCCCAATTATGA
AATTTCAACAGATTATGTGAGCCATGAATTTAATACTACGCGTGTCAGAAGTGAATCCGA
AAAATACTTGTGTTCTTCTTATGGGCCAAACGGATACGTCTCAGGCGATGTTTTTATCTT
ACGAAATGCTTTAaATAAACTTTTCGATCATCATGAAATAGAAGAATTAGCATATGAACT
GTTTGTAAGATTAGTCGCTAGCTTCCTTGATTCTTGTTCTTATCCTAAATCTTTTGAGCA
CAATCTTGTACGATGCAGATCTGAAGACGAAGAGCTCTGCACCTCTCCtCTCGCAGCTTT
CATCAAACTTGTTTCTCGTCGTTCAACCAGAGATGTTGTCCTTATCGTTTTAAATGATTT
CTCACATTACCTCAAACTTGAAGAAGGACACGGCTTTTCAAAAGACAGAAAATCAAATCA
ATGTGTTAAATTTACTCAACTTTACTTCTACTATCTTTCAGCTGCAGTAAACTTTATTGA
AAGAAAGATATCTGCTTTTACTTTGATCCCAGTAATGGATGACAGAAGGATTGCCTCTGT
TTCTGCTATCATGATCTCCTCTAAGTTTGCAAATACAACTGGAAATTATGTCATTAACGC
AACTTCTTTCATGGAC
>Nb4
CGCCAaTATTGAAAGGGTTGTATGTGACGTAAATTTCCCTGATCTTCTATGTCGCAGAAA
ATCTCATGCTATTGCTTACAGAATGTTCAGATTAATACCAGTTCGAAATCCCAATTATGA
AATTTCAACAGATTATGTGAGCCATGAATTTAATACTACGCGTGTCAGAAGTGAATCCGA
AAAATACTTGTGTTCTTCTTATGGGCCAAACGGATACGTCTCAGGCGATGTTTTTATCTT
ACGAaATGCTTTAAATAAACTTTTCGATCATCATGAAATAGAAGAATTAGCATATGAACT
GTTTGTAAGATTAGTCGCTAGCTTCCTTGATTCTTGTTCTTATCCTAAATCTTTTGAGCA
CAATCTTGTACGATGCAGATCTGAAGACGAAGAGCTCTGCACCTCTCCTCTCGCAGCTTT
CATCAAACTTGTTTCTCGTCGTTCAACCAGAGATGTTGTCCTTATCGTTTTAAATGATTT
CTCACATTACCTCaAACTTGAAGAAGGACACGGCTTTTCGAAAGACAGAAAATCAAATCA
ATGTGTTAAATTTACTCAACTTTACTTCTACTATCTTTCAGCTGCAGTAAACTTTATTGA
AAGAAAGATATCTGCTTTTACTTTGATCCCAGTAATGGATGACAGAAGGATTGCCTCTGT
TTCTGCTATCATGATCTCCTCTAAGTTTGCAAATACAACTGGAAATTATGTCATTAACGC
AACTTCTTTCATGGAC
>Nb5
CGCCaATATTGAAAGGGTTGTATGTGACGTAAATTTCCCTGATCTTTTATGTCGCAGAAA
ATCTCATGCTATTGCTTACAGAATGTTCAGATTAATACCAGTTCGAAATCCCAATTATGA
AATTTCAACAGATTATGTGAGTCATGAATTTAATACTACGCGTGTCAGAAGTGAATCCGA
GAAATACTTGTGTTCTTCTTATGGACCAAACGGATACGTCTCAGGCGATGTTTTTATCTT
GCGAAATGCTTTAAATAAACTTTTCGATCATCATGAAATAGAAGAATTGGCATACGAACT
GTTTATAAGATTAGTCGCTAGCTTCCTTGATTCTTGTTCTTATCCTAAATCTTTTGAGCA
CAATCTTGTAAGATGCAGATCTGAAGACGAAGAGCTCTGCACCTCTCCTCTCGCAGCTTT
CATCAAACTTGTTTCTCGTCGTTCAACCAGAGATGTTGTCCTTATCGTTTTAAATGATTT
CTCACATTACCTCAAACTTGAAGAAGGACACGGCTTTTCGAAAGACAGAAAATCAAATCA
ATGCGTCAAATTTACTCAACTTTACTTCTACTATCTTTCAGCCGCAGTAAACTTTATTGA
AAGAAAGATATCTGCTTTTACTTTGATCCCAGTAATGGATGATAGAAGGATTGCCTCTGT
TTCTGCTATCATGATCTCCTCTAAGTTTGCAAATACAACTGGAAATTATGTCATTAACGC
AACTTCTTTCATGGAC
>Nt1
CGCCAaTATTGAAAGGGTTGTATGTGACGTAAATTTCCCTGATCTTCTATGTCGCAGAAA
ATCTCATGCTATTGCTTACAGAATGTTCAGATTAATACCAGTTCGAAATCCCAATTATGA
AATTTCAACAGATTATGTGAGCCATGAATTTAATACTACGCGTGTCAGAAGTGAATCCGA
AAAATACTTGTGTTCTTCTTATGGGCCAAACGGATACGTCTCAGGCGATGTTTTTATCTT
ACGAAATGCTTTAAATAAACTTTTCGATCATCATGAAATAGAAGAATTAGCATATGAACT
GTTTGTAAGATTAGTCGCTAGCTTCCTTGATTCTTGTTCTTATCCTAAATCTTTTGAACA
TAATCTTGTACGATGCAGATCTGAAGACGAAGAGCTCTGCACCTCTCCTCTCGCAGCTTT
CATCAAACTTGTTTCTCGTCGTTCAACAAGAGATGTTGTCCTTATTGTTTTAAATGATTT
CTCACATTACCTCAAACTTGAAGAAGGACACGGCTTTTCGAAAGACAGAAAATCAAATCA
ATGTGTTAAATTTACTCAACTTTACTTCTACTATCTTTCAGCTGCAGTAAACTTTATTGA
AAGAAAGATATCTGCTTTTACTTTGATCCCAGTAATGGATGACAGAAGGATTGCCTCTGT
TTCTGCTAtCATGATCTCCTCTAAGTTTGCAAATACAACTGGAAATTATGTCATTAACGC
AACTTCTTTCATGGAC
>Nt2
CGCCAaTATTGAAAGGGTTGTATGTGACGTAAATTTCCCTGATCTTCTATGTCGCAGAAA
ATCTCATGCTATTGCTTACAGAATGTTCAGATTAATACCAGTTCGAAATCCCAATTATGA
AATTTCAACAGATTATGTGAGCCATGAATTTAATACTACGCGTGTCAGAAGTGAATCCGA
AAAATACTTGTGTTCTTCTTATGGGCCAAACGGATACGTCTCAGGCGATGTTTTTATCTT
ACGAAATGCTTTAAATAAACTTTTCGATCATCATGAAATAGAAGAATTAGCATATGAACT
GTTTGTAAGATTAGTCGCTAGCTTCCTTGATTCTTGTTCTTATCCTAAATCTTTTGAACA
TAATCTTGTACGATGCAGATCTGAAGACGAAGAGCTCTGCACCTCTCCTCTCGCAGCTTT
CATCAAACTTGTTTCTCGTCGTTCAACAAGAGATGTTGTCCTTATTGTTTTAAATGATTT
CTCACATTACCTCAAACTTGAAGAAGGACACGGCTTTTCGAAAGACAGAAAATCAAATCA
ATGTGTTAAATTTACTCAACTTTACTTCTACTATCTTTCAGCTGCAGTAAACTTTATTGA
AAGAAAGATATCTGCTTTTACTTTGATCCCAGTAATGGATGACAGAAGGATTGCCTCTGT
TTCTGCTATCATGATCTCCTCTAAGTTTGCAAATACAACTGGAAATTATGTCATTAACGC
AACTTCTTTCATGGAC
>Nt3
CGCCAaTATTGAAAGGGTTGTATGTGACGTAAATTTCCCTGATCTTCTATGTCGCAGAAA
ATCTCATGCTATTGCTTACAGAATGTTCAGATTAATACCAGTTCGAAATCCCAATTATGA
AATTTCAACAGATTATGTGAGCCATGAATTTAATACTACGCGTGTCAGAAGTGAATCCGA
AAAATACTTGTGTTCTTCTTATGGGCCAAACGGATACGTCTCAGGCGATGTTTTTATCTT
ACGAAATGCTTTAAATAAACTTTTCGATCATCATGAAATAGAAGAATTAGCATATGAACT
GTTTGTAAGATTAGTCGCTAGCTTCCTTGATTCTTGTTCTTATCCTAAATCTTTTGAACA
TAATCTTGTACGATGCAGATCTGAAGACGAAGAGCTCTGCACCTCTCCTCTCGCAGCTTT
CATCAAACTTGTTTCTCGTCGTTCAACAAGAGATGTTGTCCTTATTGTTTTAAATGATTT
CTCACATTACCTCAAACTTGAAGAAGGACACGGCTTTTCGAAAGACAGAAAATCAAATCA
ATGTGTTAAATTTACTCAACTTTACTTCTACTATCTTTCAGCTGCAGTAAACTTTATTGA
AAGAAAGATATCTGCTTTTACTTTGATCCCAGTAATGGATGACAGAAGGATTGCCTCTGT
TTCTGCTATCATGATCTCCTCTAAGTTTGCAAATACAACTGGAAATTATGTCATTAACGC
AACTTCTTTCATGGAC
>Nt4
CGCCaATATTGAAAGGGTTGTATGTGACGTAAATTTCCCTGATCTTCTATGTCGCAGAAA
ATCTCATGCTATTGCTTACAGAATGTTCAGATTAATACCAGTTCGAAATCCCAATTATGA
AATTTCAaCAGATTATGTGAGCCATGAATTTAATACTACGCGTGTCAGAAGTGAATCCGA
AAAATACTTGTGTTCTTCTTATGGACCAAACGGATACGTCTCAGGCGATGTTTTTATCTT
GCGAAATGCTTTAAATAAACTTTTCGATCATCATGAAATAGAAGAATTGGCATATGAACT
GTTTGTAAGATTAGTcGCTAGCTTCCTTGATTCTTGTTCTTATCCTAAATCTTTTGAGCA
CAATCTTGTAAGATGCAGATCTGAAGACGAAGAGCTCTGCACCTCTCCTCTCGCAGCTTT
CATCAAACTTGTTTCTCGTCGTTCAACCAGAGATGTTGTCCTTATCGTTTTAAATGATTT
CTCACATTACCTCAAACTTGAAGAAGGACACGGCTTTTCAAAAGACAGAAAATCAAATCA
ATGTGTTAAATTTACTCAACTTTACTTCTACTATCTTTCAGCTGCAGTAAACTTTATTGA
AAGAAAGATATCTGCTTTTACTTTGATCCCAGTAATGGATGAcAGAAGGATTGCCTCTGT
TTCTGCTATCATGATCTCCTCTAAGTTTGCAAATACAACTGGAAATTATGTCATTAACGC
AACTTCTTTCATGGAC
>Nt5
CGCCaATATTGAAAGGGTTGTATGTGACGTAAATTTCCCTGATCTTCTATGTCGCAGAAA
ATCTCATGCTATTGCTTACAGAATGTTCAGATTAATACCAGTTCGAAATCCCAATTATGA
AATTTCAACAGATTATGTGAGTCATGAATTTAATACTACGCGTGTCAGAAGTGAATCCGA
GAAATACTTGTGTTCTTCTTATGGGCCAAACGGATACGTcTCAGGCGATGTTTTTATCTT
GCGAAATGCTTTAAATAAACTTTTCGATCATCATGAAATAGAAGAATTAGCATATGAACT
GTTTGTAAGATTAGTCGCTAGCTTCCTTGATTCTTGTTCTTATCCTAAATCTTTTGAGCA
CAATCTTGTAAGATGCAGATCTGAAGACGAAGAGCTCTGCACCTCTCCTCTCGCAGCTTT
CATCAAACTTGTTTCTCGTCGTTCAACCAGAGATGTTGTCCTTATCGTTTTAAATGATTT
CTCACATTACCTCAAGCTTGAAGAAGGACACGGCTTTTCAAAAGACAGAAAATCAAATCA
ATGTGTTAAATTTACTCAACTTTACTTCTACTATCTTTCAGCTGCAGTAAACTTTATTGA
AAGAAAGATATCTGCTTTTACTTTGATCCCAGTAATGGATGACAGAAGGATTGCCTCTGT
TTCTGCTATCATGATCTCCTCTAAGTTTGCAAATACAACTGGAAATTATGTCATTAACGC
AACTTCTTTCATGGAC
>Nty1
CGCCAATATTGAAAGGGTTGTATGTGACGTAAATTTCCCTGATCTTCTATGTCGCAGAAA
ATCTCATGCTATTGCTTACAGAATGTTCAGATTAATACCAGTTCGAAATCCCAATTATGA
AATTTCAACAGATTATGTGAGTCATGAATTTAATACTACGCGTGTCAGAAGTGAATCCGA
GAAATACTTGTGTTCTTCTTATGGACCAAACGGATACGTCTCAGGCGATGTTTTTATCTT
ACGAAATGCTTTAAATAAACTTTTCGATCATCATGAAATAGAAGAATTAGCATATGAACT
GTTTATAAGATTAGTCGCTAGCTTCCTTGATTCTTGTTCTTATCCTAAATCTTTTGAACA
CAATCTTGTAAGATGCAGATCTGAAGACGAAGAGCTCTGCACCTCTCCTCTCGCAGCTTT
CATCAAACTTGTTTCTCGTCGTTCAACCAGAGATGTTGTCCTTATTGTTTTAAATGATTT
CTCACATTACCTCAAACTTGAAGAAGGACACGGCTTTTCAAAAGACAGAAAATCAAATCA
ATGTGTTAAATTTACTCAACTTTACTTCTACTATCTTTCAGCAGCAGTAAACTTTATTGA
AAGAAAGATATCTGCTTTTACTTTGATCCCAGTAATGGATGATAGAAGGATTGCCTCTGT
TTCTGCTATCATGATCTCCTCTAAGTTTGCAAATACAACTGGAAATTATGTCATTAACGC
AACTTCTTTCATGGAC
>Nty2
CGCCAATATTGAAAGGGTTGTATGTGACGTAAATTTCCCTGATCTTCTATGTCGCAGAAA
ATCTCATGCTATTGCTTACAGAATGTTCAGATTAATACCAGTTCGAAATCCCAATTATGA
AATTTCAACAGATTATGTGAGCCATGAATTTAATACTACGCGTGTCAGAAGTGAATCCGA
AAAATACTTGTGTTCTTCTTATGGGCCAAACGGATACGTCTCAGGCGATGTTTTTATCTT
ACGAAATGCTTTAAATAAACTTTTCGATCATCATGAAATAGAAGAATTAGCATATGAACT
GTTTATAAGATTAGTCGCTAGCTTCCTTGATTCTTGTTCTTATCCTAAATCTTTTGAACA
CAATCTTGTAAGATGCAGATCTGAAGACGAAGAGCTCTGCACCTCTCCTCTCGCAGCTTT
CATCAAACTTGTTTCTCGTCGTTCAACCAGAGATGTTGTCCTTATTGTTTTAAATGATTT
CTCACATTACCTCAAACTTGAAGAAGGACACGGCTTTTCAAAAGACAGAAAATCAAATCA
ATGTGTTAAATTTACTCAACTTTACTTCTACTATCTTTCAGCAGCAGTAAACTTTATTGA
AAGAAAGATATCTGCTTTTACTTTGATCCCAGTAATGGATGACAGAAGGATTGCCTCTGT
TTCTGCTATCATGATCTCCTCTAAGTTTGCAAATACAACTGGAAATTATGTCATTAACGC
AACTTCTTTCATGGAC
>Nty3
CGCCAATATTGAAAGGGTTGTATGTGACGTAAATTTCCCTGATCTTCTATGTCGCAGAAA
ATCTCATGCTATTGCTTACAGAATGTTCAGATTAATACCAGTTCGAAATCCCAATTATGA
AATTTCAACAGATTATGTGAGCCATGAATTTAATACTACGCGTGTCAGAAGTGAATCCGA
GAAATACTTGTGTTCTTCTTATGGACCAAACGGATACGTCTCAGGCGATGTTTTTATCTT
ACGAAATGCTTTAAATAAACTTTTCGATCATCATGAAATAGAAGAATTAGCATATGAACT
GTTTATAAGATTAGTCGCTAGCTTCCTTGATTCTTGTTCTTATCCTAAATCTTTTGAGCA
CAATCTTGTAAGATGCAGATCTGAAGACGAAGAGCTCTGCACCTCTCCTCTCGCAGCTTT
CATCAAACTTGTTTCTCGTCGTTCAACCAGAGATGTTGTCCTTATCGTTTTAAATGATTT
CTCACATTACCTCAAGCTTGAAGAAGGACACGGCTTTTCGAAAGACAGAAAATCAAATCA
ATGTGTTAAATTTACTCAACTTTACTTCTACTATCTTTCAGCTGCAGTAAACTTTATTGA
AAGAAAGATATCTGCTTTTACTTTGATCCCAGTAATGGATGATAGAAGGATTGCCTCTGT
TTCTGCTATCATGATCTCCTCTAAGTTTGCAAATACAACTGGAAATTATGTCATTAACGC
AACTTCTTTCATGGAC
>Nty4
CGCCAATATTGAAAGGGTTGTATGTGACGTAAATTTCCCTGATCTTCTATGTCGCAGAAA
ATCTCATGCTATTGCTTACAGAATGTTCAGATTAATACCAGTTCGAAATCCCAATTATGA
AATTTCAACAGATTATGTGAGTCATGAATTTAATACTACGCGTGTCAGAAGTGAATCCGA
AAAATACTTGTGTTCTTCTTATGGGCCAAACGGATACGTCTCAGGCGATGTTTTTATCTT
ACGAAATGCTTTAAATAAACTTTTCGATCATCATGAAATAGAAGAATTAGCATATGAACT
GTTTATAAGATTAGTCGCTAGCTTCCTTGATTCTTGTTCTTATCCTAAATCTTTTGAACA
CAATCTTGTAAGATGCAGATCTGAAGACGAAGAGCTCTGCACCTCTCCTCTCGCAGCTTT
CATCAAACTTGTTTCTCGTCGTTCAACCAGAGATGTTGTCCTTATTGTTTTAAATGATTT
CTCACATTACCTCAAACTTGAAGAAGGACACGGCTTTTCAAAAGACAGAAAATCAAATCA
ATGTGTTAAATTTACTCAACTTTACTTCTACTATCTTTCAGCAGCAGTAAACTTTATTGA
AAGAAAGATATCTGCTTTTACTTTGATCCCAGTAATGGATGACAGAAGGATTGCCTCTGT
TTCTGCTATCATGATCTCCTCTAAGTTTGCAAATACAACTGGAAATTATGTCATTAACGC
AACTTCTTTCATGGAC
>Nty6
CGCCAATATTGAAAGGGTTGTATGTGACGTAAATTTCCCTGATCTTCTATGTCGCAGAAA
ATCTCATGCTATTGCTTACAGAATGTTCAGATTAATACCAGTTCGAAATCCCAATTATGA
AATTTCAACAGATTATGTGAGCCATGAATTTAATACTACGCGTGTCAGAAGTGAATCCGA
AAAATACTTGTGTTCTTCTTATGGGCCAAACGGATACGTCTCAGGCGATGTTTTTATCTT
GCGAAATGCTTTAAATAAACTTTTCGATCATCATGAAATAGAAGAATTGGCATACGAACT
GTTTATAAGATTAGTCGCTAGCTTCCTTGATTCTTGTTCTTATCCTAAATCTTTTGAGCA
CAATCTTGTAAGATGCAGATCTGAAGACGAAGAGCTCTGCACCTCTCCTCTCGCAGCTTT
CATCAAACTTGTTTCTCGTCGTTCAACCAGAGATGTTGTCCTTATCGTTTTAAATGATTT
CTCACATTACCTCAAGCTTGAAGAAGGACACGGCTTTTCGAAAGACAGAAAATCAAATCA
ATGTGTTAAATTTACTCAACTTTACTTCTACTATCTTTCAGCTGCAGTAAACTTTATTGA
AAGAAAGATATCTGCTTTTACTTTGATCCCAGTAATGGATGATAGAAGGATTGCCTCTGT
TTCTGCTATCATGATCTCCTCTAAGTTTGCAAATACAACTGGAAATTATGTCATTAACGC
AACTTCTTTCATGGAC
>Nty7
CGCCAATATTGAAAGGGTTGTATGTGACGTAAATTTCCCTGATCTTCTATGTCGCAGAAA
ATCTCATGCTATTGCTTACAGAATGTTCAGATTAATACCAGTTCGAAATCCCAATTATGA
AATTTCAACAGATTATGTGAGCCATGAATTTAATACTACGCGTGTCAGAAGTGAATCCGA
AAAATACTTGTGTTCTTCTTATGGGCCAAACGGATACGTCTCAGGCGATGTTTTTATCTT
ACGAAATGCTTTAAATAAACTTTTCGATCATCATGAAATAGAAGAATTAGCATATGAACT
GTTTATAAGATTAGTCGCTAGCTTCCTTGATTCTTGTTCTTATCCTAAATCTTTTGAACA
CAATCTTGTAAGATGCAGATCTGAAGACGAAGAGCTCTGCACCTCTCCTCTCGCAGCTTT
CATCAAACTTGTTTCTCGTCGTTCAACCAGAGATGTTGTCCTTATTGTTTTAAATGATTT
CTCACATTACCTCAAACTTGAAGAAGGACACGGCTTTTCAAAAGACAGAAAATCAAATCA
ATGTGTTAAATTTACTCAACTTTACTTCTACTATCTTTCAGCAGCAGTAAACTTTATTGA
AAGAAAGATATCTGCTTTTACTTTGATCCCAGTAATGGATGACAGAAGGATTGCCTCTGT
TTCTGCTATCATGATCTCCTCTAAGTTTGCAAATACAACTGGAAATTATGTCATTAACGC
AACTTCTTTCATGGAC
>Nty8
CGCCAATATTGAAAGGGTTGTATGTGACGTAAATTTCCCTGATCTTCTATGTCGCAGAAA
ATCTCATGCTATTGCTTACAGAATGTTCAGATTAATACCAGTTCGAAATCCCAATTATGA
AATTTCAACAGATTATGTGAGTCATGAATTTAATACTACGCGTGTCAGAAGTGAATCCGA
GAAATACTTGTGTTCTTCTTATGGACCAAACGGATACGTCTCAGGCGATGTTTTTATCTT
GCGAAATGCTTTAAATAAACTTTTCGATCATCATGAAATAGAAGAATTGGCATACGAACT
GTTTATAAGATTAGTCGCTAGCTTCCTTGATTCTTGTTCTTATCCTAAATCTTTTGAGCA
CAATCTTGTAAGATGCAGATCTGAAGACGAAGAGCTCTGCACCTCTCCTCTCGCAGCTTT
CATCAAACTTGTTTCTCGTCGTTCAACCAGAGATGTTGTCCTTATCGTTTTAAATGATTT
CTCACATTACCTCAAGCTTGAAGAAGGACACGGCTTTTCGAAAGACAGAAAATCAAATCA
ATGTGTTAAATTTACTCAACTTTACTTCTACTATCTTTCAGCTGCAGTAAACTTTATTGA
AAGAAAGATATCTGCTTTTACTTTGATCCCAGTAATGGATGATAGAAGGATTGCCTCTGT
TTCTGCTATCATGATCTCCTCTAAGTTTGCAAATACAACTGGAAATTATGTCATTAACGC
AACTTCTTTCATGGAC
>Nty9
CGCCAATATTGAAAGGGTTGTATGTGACGTAAATTTCCCTGATCTTCTATGTCGCAGAAA
ATCTCATGCTATTGCTTACAGAATGTTCAGATTAATACCAGTTCGAAATCCCAATTATGA
AATTTCAACAGATTATGTGAGTCATGAATTTAATACTACGCGTGTCAGAAGTGAATCCGA
GAAATACTTGTGTTCTTCTTATGGACCAAACGGATACGTCTCAGGCGATGTTTTTATCTT
GCGAAATGCTTTAAATAAACTTTTCGATCATCATGAAATAGAAGAATTGGCATACGAACT
GTTTATAAGATTAGTCGCTAGCTTCCTTGATTCTTGTTCTTATCCTAAATCTTTTGAGCA
CAATCTTGTAAGATGCAGATCTGAAGACGAAGAGCTCTGCACCTCTCCTCTCGCAGCTTT
CATCAAACTTGTTTCTCGTCGTTCAACCAGAGATGTTGTCCTTATTGTTTTAAATGATTT
CTCACATTACCTCAAGCTTGAAGAAGGACACGGCTTTTCGAAAGACAGAAAATCAAATCA
ATGTGTTAAATTTACTCAACTTTACTTCTACTATCTTTCAGCTGCAGTAAACTTTATTGA
AAGAAAGATATCTGCTTTTACTTTGATCCCAGTAATGGATGATAGAAGGATTGCCTCTGT
TTCTGCTATCATGATCTCCTCTAAGTTTGCAAATACAACTGGAAATTATGTCATTAACGC
AACTTCTTTCATGGAC
