# Supplementary material for: Diversity and Recombination of Dispersed Ribosomal DNA and Protein Coding Genes in Microsporidia
Source: PLoS One. 2013 Feb 6;8(2):e55878. doi: 10.1371/journal.pone.0055878 (PMC3566094; doi:10.1371/journal.pone.0055878)
Supplement: File Archive S1 — Fasta files of DNA sequence alignments. (ZIP) [file pone.0055878.s002.zip › Nosema_granulosis_IGS.fas]

>Frd5
CGCGGGGTAATTTACCAGGTATCACATGATATAACATTTTATCATGATAGTGGTGCATGG
CCGTTTCCAATGGATGCTGTGAAGTAATGATTAATTTCAACAAGATGTGAGACCCTCTAT
TAAGACAGATGTAGTGATACATATGAAGGAGAGGATTAAAACAGGTCCGTTATGCCCTAA
GATAATCTGGGTTGCACGCGCAATACAATAATATTTCATATTATAAGGGATAATATAATG
TAAGATATATTTGAACATGGAATTGCTAGTAAATTTTATTTAATAAGTAGAATTGAATGT
GTCCCTGTTCTTTGTACACACCGCCCGTCGCTATCTAAGATGGTATTATCTATGAACAAA
TTTATAAAGTGAATAGATAGTACTAGATCTGATATAAGTCGTAACATGGTTGCTGTTGGA
GAACCATTAGCAGGATCATAAACAAAA-GTGATAAGATTTTTATAATGAAAGTGTATACT
GACATTATAATAGTTTTATTCATGTTCTATAAACAAATACCTTCACGTGGTATAGAATGA
ACAATGTATTGGAACAGTACATTGACTAAGATTTGT----ATAAAAATTGAAAGTTT---
----------AAACATGTTTTTTT---------------------------------GTG
TTTGAATGTATAGGGAATTATATT-----------------------------AAAATAA
TATAAAAAA-CATGATGTAAAA--------------------------------------
-----------------------------------CTTTTGTGGTAAATATTTTT--AGT
TAGAAAATTTGTTCT-----------------------------------AGATGTATAA
TATAAA-TTATATAACTAATAAACTCTTCATATAGATACGGCCATATCTACTGAAACCCA
CCGGAACCCATCAGAACTCCGAAGTTAAACCAGTATGAGCATAATCAGTACTAAGAAGGG
CG
>Frd12
CGCGGGGTAATTTACCAGGTATCACATGATATAACATTTTATCATGATAGTGGTGCATGG
CCGTTTCCAATGGATGCTGTGAAGTAATGATTAATTTCAACAAGATGTGAGACCCTCTAT
TAAGACAGATGTAGTGATACATATGAAGGAGAGGATTAAAACAGGTCCGTTATGCCCTAA
GATAATCTGGGTTGCACGCGCAATACAATAATATTTCATATTATAAGGGATAATATAATG
TAAGATATATTTGAACATGGAATTGCTAGTAAATTTTATTTAATAAGTAGAATTGAATGT
GTCCCTGTTCTTTGTACACACCGCCCGTCGCTATCTAAGATGGTATTATCTATGAACAAA
TTTATAAAGTGAATAGATAGTACTAGATCTGATATAAGTCGTAACATGGTTGCTGTTGGA
GAACCATTAGCAGGATCATAAACAAAAAGTGATAAGATTATTATAATGAAAGTGTATACT
AACATTATAATAGTTTTATTCATGTTCTATAAACAAATACCTTCACGTGGTATAGAATGA
ACAATGTATTGGAATAGTACATTGACTAAGATTTGT----ATAAAAATTGAAAGTTT---
----------CAACATATTTTTTTTT-------------------------------GTG
TTTGAATGTATAGGGAATTATATT-----------------------------AAAATAA
TATAAAAAAACATGATGTAAAA--------------------------------------
-----------------------------------CTTTTGTGGTAAATATTTTT--AGT
TAGAAATTTTGTTTT-----------------------------------AGATGTATAA
TATAAAATTATATAACTAATAAACTCTTCATATAGATACGGCCATATCTACTGAAACTCA
CCGGAACCCATCAGAACTCCGAAGTTAAACCAGTATGAGCATAATCAGTACTAAGAAGGG
CG
>Frd10
CGCGGGGTAATTTACCAGGTATCACATGATATAACATTTTATCATGATAGTGGTGCATGG
CCGTTTCCAATGGATGCTGTGAAGTAATGATTAATTTCAACAAGATGTGAGACCCTCTAT
TAAGACAGATGTAGTGATACATATGAAGGAGAGGATTAAAACAGGTCCGTTATGCCCTAA
GATAATCTGGGTTGCACGCGCAATACAATAATATTTCATATTATAAGGGATAATATAATG
TAAGATATATTTGAACATGGAATTGCTAGTAAATTTTATTTAATAAGTAGAATTGAATGT
GTCCCTGTTCTTTGTACACACCGCCCGTCGCTATCTAAGATGGTATTATCTATGAACAAA
TTTATAAAGTGAATAGATAGTACTAGATCTGATATAAGTCGTAACATGGTTGCTGTTGGA
GAACCATTAGCAGGATCATAAACAAAAAGTGATAAGATTATTATAATGAAAGTGTATACT
GACATTATAATATTTTTATTCATGTTCTATAAACAAATACCTTCACGTGGTATAGAATGA
ACAATGTATTGGAATAGTACATTGGCTAAGATTTGT----ATAAAAATTGAAAGTTT---
----------CAACATGTTTTTTTT--------------------------------GTG
TTTGAATGTATAGGGAACTATATTTGAAGAATTCATTTAAATGTGGTTTAAAA-------
------------------------------------------------------------
-----------------------------------CTTTTGTGGTAAATATTTTC--AGT
TAAAAATTTTGTTCT-----------------------------------AGATGTATAA
TATAAAATCATATAACTAATAAACTTTTACTATAGATACGGCCATATCTACTAAAACCCA
CCGGAACCCATCAGAACTCCGAAGTTAAACCAGTATGAGCATAATCAGTACTAAGAAGGG
CG
>Frd1
CGCGGGGTAATTTACCAGGTATCACATGATATAACATTTTATCATGATAGTGGTGCATGG
CCGTTTCCAATGGATGCTGTGAAGTAATGATTAATTTCAACAAGATGTGAGACCCTCTAT
TAAGACAGATGTAGTGATACATATGAAGGAGAGGATTAAAACAGGTCCGTTATGCCCTAA
GATAATCTGGGTTGCACGCGCAATACAATAATATTTCATATTATAAGGGATAATATAATG
TAAGATATATTTGAACATGGAATTGCTAGTAAATTTTATTTAATAAGTAGAATTGAATGT
GTCCCTGTTCTTTGTACACACCGCCCGTCGCTATCTAAGATGGTATTATCTATGAACAAA
TTTATAAAGTGAATAGATAGTACTAGATCTGATATAAGTCGTAACATGGTTGCTGTTGGA
GAACCATTAGCAGGATCATAAACAAAA-GTGATAAGATTATTATAATGAAAGTGTATACT
GACATTATAATATTTTTATTCATGTTCTATAAACAAATACCTTCACGTGGTATAGAATGA
ACAATGTATTGGAATAGTACATTGACTAAGATTTGT----ATAAAAATTGAAAGTTT---
----------CAACATATTTTTTT---------------------------------GTG
TTTGAATGTATAGGGAATTATATTAGAAGAATTCATTTAAATGTGGTTTAAAA-------
------------------------------------------------------------
-----------------------------------CTGTTGTTGTAAATATTTTT--AGT
TAAAAATTTTGTTTT-----------------------------------AGATGTATAA
TATAAAATCATATAACTAATAAACATTTTATATAGATACGGCCATATCTACTGAAACTCA
CCGGAACCCATCAGAACTCCGAAGTTAAACCAGTATGAGCATAATCAGTACTAAGAAGGG
CG
>Frd2
CGCGGGGTAATTTACCAGGTATCACATGATATAACATTTTATCATGATAGTGGTGCATGG
CCGTTTCCAATGGATGCTGTGAAGTAATGATTAATTTCAACAAGATGTGAGACCCTCTAT
TAAGACAGATGTAGTGATACATATGAAGGAGAGGATTAAAACAGGTCCGTTATGCCCTAA
GATAATCTGGGTTGCACGCGCAATACAATAATATTTCATATTATAAGGGATAATATAATG
TAAGATATATTTGAACATGGAATTGCTAGTAAATTTTATTTAATAAGTAGAATTGAATGT
GTCCCTGTTCTTTGTACACACCGCCCGTCGCTATCTAAGATGGTATTATCTATGAACAAA
TTTATAAAGTGAATAGATAGTACTAAATCTGATATAAGTCGTAACATGGTTGCTGTTGGA
GAACCATTAGCAGGATCATAAACAAAAAGTGATAAGATTATTATAATGAAAGTGTATACT
GACATTATAATAGTTTTATTCATGTTCTATAAACAAACACCTTCACGTGGTATAGAATGA
ACAATGTATTGGAATAGTACATTGACTAAGATTTGT------------------------
---------------------------AATGTAAGAATTGTGAATGTTAAAAATGATGTG
TTTTAATATGTAGGGAATTATATTAA----------------------------------
------------------------------------------------------------
----------GTGATAAAGATAAATGTAGAGAAAAGTTTTATGGTAAATATTTTT--TTA
TATAAATTTTGTTCTTTTT---------AAATTTTTA-------------ATATGGATAA
CATAATATTATGTATCTAATAAACTATTCATACAGATACGGCCATATCTACTGAAACCCA
CCGGAACCCATCAGAACTCCGAAGTTAAACCAGTATGAGCATAGTCAGTACTAAGAAGGG
CG
>Frd3
CGCGGGGTAATTTACCAGGTATCACATGATATAATATTTTATCATGGTAGTGGTGCATGG
CCGTTTCCAATGGATGCTGTGAAGTAATGATTAATTTCAACAAGATGTGAGACCCTCTAT
TAAGACAGATGTAGTGATACATATGAAGGAGAGGATTAAAACAGGTCCGTTATGCCCTAA
GATAATCTGGGTTGCACGCGCAATACAATAATATTTCATATTATAAGGGATAATATAATG
TAAGATATATTTGAACATGGAATTGCTAGTAAATTTTATTTAATAAGTAGAATTGAATGT
GTCCCTGTTCTTTGTACACACCGCCCGTCGCTATCTAAGATGGTATTATCTATGAACAAA
TTTATAAAGTGAATAGATAGTACTAAATCTGATATAAGTCGTAACATGGTTGCTGTTGGA
GAACCATTAGCAGGATCATAAACAAAAAGTGATAAGATTATTATAATGAAAGTGTATACT
GACATTATAATAATTTTATTCATGTTCTATAAACAAATACCTTCACGTGGTATAGAATGA
ACAATGTATTGGAACAGTACATTGACTAAGATTTGTTATAATAAAAATTGAAAGTTT---
----------CAACATATTTTTTTT--------------------------------GTG
TTTGAATGTATAGGGAATTATATTAGAAGAATTCATTTAAATGTGGTCTAAA--------
------------------------------------------------------------
-----------------------------------CTTTTGTTGGAAATGTTTTT--AGT
TAAAAATTTTGTTCT-----------------------------------AGATGTATAA
TATAAAATTATATAACTAATAAACTTTTAATATAGATACGGCCATATCTACTAAAACCCA
CCGGAACCCATCAGAACTCCGAAGTTAAACCAGTATGAGCATAATCAGTACTAAGAAGGG
CG
>Frd6
CGCGGGGTAATTTACCAGGTATCACATGATATAATATTTTATCATGATAGTGGTGCATGG
CCGTTTCCAATGGATGCTGTGAAGTAATGATTAATTTCAACAAGATGTGAGACCCTCTAT
TAAGACAGATGTAGTGATACATATGAAGGAGAGGATTAAAACAGGTCCGTTATGCCCTAA
GATAATCTGGGTTGCACGCGCAATACAATAATATTTCATATTATAAGGGATAATATAATG
TAAGATATATTTGAACATGGAATTGCTAGTAAATTTTATTTAATAAGTAGAATTGAATGT
GTCCCTGTTCTTTGTACACACCGCCCGTCGCTATCTAAGATGGTATTATCTATGAACAAA
TTTATAAAGTGAATAGATAGTACTAGATCTGATATAAGTCGTAACATGGTTGCTGTTGGA
GAACCATTAGCAGGATCATAAACAAAAAGTGATAAGATTATTATAATGAAAGTGTATACT
GACATTATAATAGTTTTATTCATGTTCTATAAACAAACACCTTCACGTGGTATAGAATGA
ACAATGTATTGGAATAGTACATTGACTAAGATTTGT------------------------
---------------------------AATGTAAGAATTGTGAATGTTAAAAATGATGTG
TTTTAATATGTAGGGAAATATATTAAAAGAAATCATTTAAATGTGGTTTAAA--------
------------------------------------------------------------
-----------------------------------CTTTTGTGGTAAATATTTTT--AGT
TAAAAATTTTGTTTT-----------------------------------AGATGTATAA
TATAAAATTATATAACTAATAAACACTTCCTATAGATACGGCCATATCTACTGAAACCCA
CCGGAACCCATCAGAACTCCGAAGTTAAACCAGTATGAGCATAATCAGTACTAAGAAGGG
CG
>Frd4
CGCGGGGTAATTTACCAGGTATCACATGATATAATATTTTATCATGGTAGTGGTGCATGG
CCGTTTCCAATGGATGCTGTGAAGTAATGATTAATTTCAACAAGATGTGAGACCCTCTAT
TAAGACAGATGTAGTGATACATATGAAGGAGAGGATTAAAACAGGTCCGTTATGCCCTAA
GATAATCTGGGTTGCACGCGCAATACAATAATATTTCATATTATAAGGGATAATATAATG
TAAGATATATTTGAACATGGAATTGCTAGTAAATTTTATTTAATAAGTAGAATTGAATGT
GTCCCTGTTCTTTGTACACACCGCCCGTCGCTATCTAAGATGGTATTATCTATGAACAAA
TTTATAAAGTGAATAGATAGTACTAAATCTGATATAAGTCGTAACATGGTTGCTGTTGGA
GAACCATTAGCAGGATCATAAACAAAAAGTGATAAGATTATTATAATGAAAGTGTATACT
GACATTATAATAGTTTTATTCATGTTCTATAAACAAACACCTTCACGTGGTATAGAATGA
ACAGTGTATTGGAATAATACATTGACCAAGATTTGT------------------------
---------------------------AATGTAAGAATTGTGAATGTTAAAAA-GATGTG
TTTTAATATGTAGGGAATTATATTAA----------------------------------
------------------------------------------------------------
----------GTGATAAAGATAAATGTAGAGAAAAGTTTTATGGTAAATATTTTT--TTA
TATAAATTTTGTTCTTTTT---------AAATTTTTA-------------ATATGGATAA
CATAATATTATGTATCTAATAAACTATTCATACAGATACGGCCATATCTACTGAAACCCA
CCGGAACCCATCAGAACTCCGAAGTTAAACCAGTATGAGCATAGTCAGTACTAAGAAGGG
CG
>Frd9
CGCGGGGTAATTTACCAGGTATCACATGATATAATATTTTATCATGATAGTGGTGCATGG
CCGTTTCCAATGGATGCTGTGAAGTAATGATTAATTTCAACAAGATGTGAGACCCTCTAT
TAAGACAGATGTAGTGATACATATGAAGGAGAGGATTAAAACAGGTCCGTTATGCCCTAA
GATAATCTGGGTTGCACGCGCAATACAATAATATTTCATATTATAAGGGATAATATAATG
TAAGATATATTTGAACATGGAATTGCTAGTAAATTTTATTTAATAAGTAGAATTGAATGT
GTCCCTGTTCTTTGTACACACCGCCCGTCGCTATCTAAGATGGTATTATCTATGAACAAA
TTTATAAAGTGAATAGATAGTACTAGATCTGATATAAGTCGTAACATGGTTGCTGTTGGA
GAACCATTAGCAGGATCATAAACAAAAAGTGATAAGATTATTATAATGAAAGTGTATACT
GACATTATAATAGTTTTATTCATGTTCTATAAACAAATACCTTCACGTGGTATAGAATGA
ACAATGTATTGGAATAGTACATTGACTAAGATTTGT------------------------
---------------------------AATGTAAGAATTGTGAATGTTAAAAA-GATGTG
TTTTAATATGTAGGGAATTATATTAAAAGAAATCATTTAAATGTGGTTTAAA--------
------------------------------------------------------------
-----------------------------------CTTTTGTTGGAAATGTTTTT--AGT
TAAAAAATTT---------CTGTTGTGTAA-TTTTTA-------------AGATGTATAA
TATAAAATCATATAACTAATAAACTTTTAATATAGATACGGCCATATCTACTGAAACCCA
CCGGAACCCATCAGAACTCCGAAGTTAAACCAGTATGAGCATAATCAGTACTAAGAAGGG
CG
>Frd11
CGCGGGGTAATTTACCAGGTATCACATGATATAATATTTTATCATGATAGTGGTGCATGG
CCGTTTCCAATGGATGCTGTGAAGTAATGATTAATTTCAACAAGATGTGAGACCCTCTAT
TAAGACAGATGTAGTGATACATATGAAGGAGAGGATTAAAACAGGTCCGTTATGCCCTAA
GATAATCTGGGTTGCACGCGCAATACAATAATATTTCATATTATAAGGGATAATATAATG
TAAGATATATTTGAACATGGAATTGCTAGTAAATTTTATTTAATAAGTAGAATTGAATGT
GTCCCTGTTCTTTGTACACACCGCCCGTCGCTATCTAAGATGGTATTATCTATGAACAAA
TTTATAAAGTGAATAGATAGTACTAGATCTGATATAAGTCGTAACATGGTTGCTGTTGGA
GAACCATTAGCAGGATCATAAACAAAAAGTGATAAGATTATTATAATGAAAGTGTATACT
GACATTATAATAGTTTTATTCATGTTCTATAAACAAATACCTTCACGTGGTATAGAATGA
ACAATGTATTGGAATAGTACATTGACCAAGATTTGT------------------------
---------------------------AATGTAAGAATTGTGAATGTTAAAAA-GATGTG
TTTTAATATGTAGAGAATTATATTAA----------------------------------
------------------------------------------------------------
----------GTGATAAAGATAAATGTAGAAAAAAGTTTTATGGTAAATGTTTTT--AGT
TAAAAAATTT---------CTGTTGTGTAA-TTTTTA-------------AGATGTATAA
TATAAAATCATATAACTAATAAACTTTTAATATAGATACGGCCATATCTACTGAAACCCA
CCGGAACCCATCAGAACTCCGAAGTTAAACCAGTATGAGCATAATCAGTACTAAGAAGGG
CG
>JSB7
CGCGGGGTAATTTACCAGGTATCACATGATATAATATTTTATCATGATAGTGGTGCATGG
CCGTTTCCAATGGATGCTGTGAAGTAATGATTAATTTCAACAAGATGTGAGACCCTCTAT
TAAGACAGATGTAGTGATACATATGAAGGAGAGGATTAAAACAGGTCCGTTATGCCCTAA
GATAATCTGGGTTGCACGCGCAATACAATAATATTTCATATTATAAGGGATAATATAATG
TAAGATATATTTGAACATGGAATTGCTAGTAAATTTTATTTAATAAGTAGAATTGAATGT
GTCCCTGTTCTTTGTACACACCGCCCGTCGCTATCTAAGATGGTATTATCTATGAACAAA
TTTATAAAGTGAATAGATAGTACTAGATCTGATATAAGTCGTAACATGGTTGCTGTTGGA
GAACCATTAGCAGGATCATAAACAAAAAGTGATAAGATTATTATAATGAAAGTGTATACT
GACATTATAATAGTTTTATTCATGTTCTATAAACAAATACCTTCACGTGGTATAGAATGA
ACAGTGTATTGGAATAATACATTGACCAAGATTTGT------------------------
---------------------------AATGTAAGAATTGTGAATGTTAAAAATGATGTG
TTTTAATATGTAGAGAATTATATTAA----------------------------------
----------------------ATGATAAATATACACGTGGTAAATAAATTTATTTTGTT
TAAAATTTTT--------------------------------------------------
-------------------------------------------------AAGATGTATAA
TATGATATTATATAACTAATAAACTTTTCATACAGATACGGCCATATCTACTGAAACCCA
CCGGAACCCATCAGAACTCCGAAGTTAAACCAGTATGAGCATAATCAGTACTAAGAAGGG
CG
>Frd8
CGCGGGGTAATTTACCAGGTATCACATGATATAATATTTTATCATGATAGTGGTGCATGG
CCGTTTCCAATGGATGCTGTGAAGTAATGATTAATTTCAACAAGATGTGAGACCCTCTAT
TAAGACAGATGTAGTGATACATATGAAGGAGAGGATTAAAACAGGTCCGTTATGCCCTAA
GATAATCTGGGTTGCACGCGCAATACAATAATATTTCATATTATAAGGGATAATATAATG
TAAGATATATTTGAACATGGAATTGCTAGTAAATTTTATTTAATAAGTAGAATTGAATGT
GTCCCTGTTCTTTGTACACACCGCCCGTCGCTATCTAAGATGGTATTATCTATGAACAAA
TTTATAAAGTGAATAGATAGTACTAGATCTGATATAAGTCGTAACATGGTTGCTGTTGGA
GAACCATTAGCAGGATCATAAACAAAA-GTGATAAGATTTTTATAATGAAAGTGTATACT
GACATTATAATAGTTTTATTCATGTTCTATAAACAAATACCTTCACGTGGTATAGAATGA
ACAATGTATTGGAACAGTACATTGACTAAGATTTGT----ATAAAAATTGAAAGTTT---
----------AAACATGTTTTTT----------------------------------GTG
TTTGAATGTATAGGGAATTATATTAGAAGAATTCATTTAAATGTGGTTTAAAA-------
------------------------------------------------------------
-----------------------------------CTGTTGTTGTAAATATTTTT--AGT
TAAAAATTTTGTTTT-----------------------------------AGATGTATAA
TATAAAATCATATAACTAATAAACTTTTAATATAGATACGGCCATATCTACTGAAACCCA
CCGGAACCCATCAGAACTCCGAAGTTAAACCAGTATGAGCATAATCAGTACTAAGAAGGG
CG
>JSB14
CGCGGGGTAATTTACCAGGTATCACATGATATAATATTTTATCATGATAGTGGTGCATGG
CCGTTTCCAATGGATGCTGTGAAGTAATGATTAATTTCAACAAGATGTGAGACCCTCTAT
TAAGACAGATGTAGTGATACATATGAAGGAGAGGATTAAAACAGGTCCGTTATGCCCTAA
GATAATCTGGGTTGCACGCGCAATACAATAATATTTCATATTATAAGGGATAATATAATG
TAAGATATATTTGAACATGGAATTGCTAGTAAATTTTATTTAATAAGTAGAATTGAATGT
GTCCCTGTTCTTTGTACACACCGCCCGTCGCTATCTAAGATGGTATTATCTATGAACAAA
TTTATAAAGTGAATAGATAGTACTAGATCTGATATAAGTCGTAACATGGTTGCTGTTGGA
GAACCATTAGCAGGATCATAAACAAAAAGTGATAAGATTATTATAATGAAAGTGTATACT
GACATTATAATAGTTTTATTCATGTTCTATAAACAAATACCTTCACGTGGTATAGAATGA
ACAATGTATTGGAATAGTACATTGACTAAGATTTGT----ATAAAAATTGAAAGTTT---
----------AAACATGTTTTTT----------------------------------GTG
TTTGAATGTATAGGGAATTATATTAAAAGAAATCATTTAAATGTGGTCT-AAA-------
------------------------------------------------------------
-----------------------------------CTTTTGTGGTAAATATTTTT--AGT
TAAAAAATTTGTTCT-----------------------------------AGATGTATAA
TATTAAATCATATGACTAATAAACTATTAATATAGATACGGCCATATCTACTGAAACTCA
CCGGAACCCATCAGAACTCCGAAGTTAAACCAGTATGAGCATAATCAGTACTAAGAAGGG
CG
>JSB3
CGCGGGGTAATTTACCAGGTATCACATGATATAATATTTTATCATGATAGTGGTGCATGG
CCGTTTCCAATGGATGCTGTGAAGTAATGATTAATTTCAACAAGATGTGAGACCCTCTAT
TAAGACAGATGTAGTGATACATATGAAGGAGAGGATTAAAACAGGTCCGTTATGCCCTAA
GATAATCTGGGTTGCACGCGCAATACAATAATATTTCATATTATAAGGGATAATATAATG
TAAGATATATTTGAACATGGAATTGCTAGTAAATTTTATTTAATAAGTAGAATTGAATGT
GTCCCTGTTCTTTGTACACACCGCCCGTCGCTATCTAAGATGGTATTATCTATGAACAAA
TTTATAAAGTGAATAGATAGTACTAGATCTGATATAAGTCGTAACATGGTTGCTGTTGGA
GAACCATTAGCAGGATCATAAACAAAAAGTGATAAGATTATTATAATGAAAGTGTATACT
GACATTATAATATTTTTATTCATGTTCTATAAACAAATACCTTCACGTGGTATAGAATGA
ACAATGTATTGGAATAATACATTGACTAAGATTTGT----ATAAAAATTGAAAGTTT---
----------AAACATGGTTTTT----------------------------------GTG
TTTGAATGTATAGGGAATTATATTAAAGGAAATCATTTAAATGTAGTTTTAAA-------
------------------------------------------------------------
-----------------------------------CTTTTGTGGTAAATATTTTT--AGT
TAAAAATTTTGTTCT-----------------------------------AGATGTATAA
TATTAAATCATATGACTAATAAACTATTAATATAGATACGGCCATATCTACTGAAACTCA
CCGGAACCCATCAGAACTCCGAAGTTAAACCAGTATGAGCATAATCAGTACTAAGAAGGG
CG
>JSB5
CGCGGGGTAATTTACCAGGTATCACATGATATAATATTTTATCATGATAGTGGTGCATGG
CCGTTTCCAATGGATGCTGTGAAGTAATGATTAATTTCAACAAGATGTGAGACCCTCTAT
TAAGACAGATGTAGTGATACATATGAAGGAGAGGATTAAAACAGGTCCGTTATGCCCTAA
GATAATCTGGGTTGCACGCGCAATACAATAATATTTCATATTATAAGGGATAATATAATG
TAAGATATATTTGAACATGGAATTGCTAGTAAATTTTATTTAATAAGTAGAATTGAATGT
GTCCCTGTTCTTTGTACACACCGCCCGTCGCTATCTAAGATGGTATTATCTATGAACAAA
TTTATAAAGTGAATAGATAGTACTAGATCTGATATAAGTCGTAACATGGTTGCTGTTGGA
GAACCATTAGCAGGATCATAAACAAAAAGTGATAAGATTATTATAATGAAAGTGTATACT
AACATTATAATAGTTTTATTCATGTTCTATAAACAAATACCTTCACGTGGTATAGAATGA
ACAATGTATTGGAATAGTACATTGACTAAGATTTGT----ATAAAAATTGAAAGTTTTTA
GGAATTGTCC-----------------------------------------------GTG
GTGCTATGTGTAGGGAATTATATTAGAATAATATAAAAAA-CATGATGTAAAA-------
------------------------------------------------------------
-----------------------------------TTTTTGTGGTAAATATTTTT--AGC
TACAAAATTT---------CTGTT-GTGTAATTTTTA-------------AGATGAATAA
TATAAAATTATATAACTAATAAACTCTTCATATAGATACGGCCATATCTACTGAAACTCA
CCGGAACCCATCAGAACTCCGAAGTTAAACCAGTATGAGCATAATCAGTACTAAGAAGGG
CG
>JSB9
CGCGGGGTAATTTACCAGGTATCACATGATATAACATTTTATCATGATAGTGGTGCATGG
CCGTTTCCAATGGATGCTGTGAAGTAATGATTAATTTCAACAAGATGTGAGACCCTCTAT
TAAGACAGATGTAGTGATACATATGAAGGAGAGGATTAAAACAGGTCCGTTATGCCCTAA
GATAATCTGGGTTGCACGCGCAATACAATAATATTTCATATTATAAGGGATAATATAATG
TAAGATATATTTGAACATGGAATTGCTAGTAAATTTTATTTAATAAGTAGAATTGAATGT
GTCCCTGTTCTTTGTACACACCGCCCGTCGCTATCTAAGATGGTATTATCTATGAACAAA
TTTATAAAGTGAATAGATAGTACTAGATCTGATATAAGTCGTAACATGGTTGCTGTTGGA
GAACCATTAGCAGGATCATAAACAAAAAGTGATAAGATTATTATAATGAAAGTGTATACT
GACATTATAATAGTTTTATTCATGTTCTATAAACAAATACCTTCACGTGGTATAGAATGA
ACAATGTATTGGAATAGTACATTGGCTAAGATTTGTTATAATAAAAATTGAAAGTTT---
----------CAACATGTTTTTTTT--------------------------------GTG
TTTGAATGTATAGGGAACTATATTTGAAGAATTCATTTAAATGTGGTTTAAAA-------
------------------------------------------------------------
-----------------------------------CTTTTGTGGTAAATATTTTT--AGT
TAAAAATTTTGTTCT-----------------------------------AGATGTATAA
TATAAAATCATATAACTAATAAACTTTTACTATAGATACGGCCATATCTACTAAAACCCA
CCGGAACCCATCAGAACTCCGAAGTTAAACCAGTATGAGCATAATCAGTACTAAGAAGGG
CG
>Nyd10
CGCGGGGTAATTTACCAGGTATCACATGATATAATATTTTATCATGATAGTGGTGCATGG
CCGTTTCCAATGGATGCTGTGAAGTAATGATTAATTTCAACAAGATGTGAGACCCTCTAT
TAAGACAGATGTAGTGATACATATGAAGGAGAGGATTAAAACAGGTCCGTTATGCCCTAA
GATAATCTGGGTTGCACGCGCAATACAATAATATTTCATATTATAAGGGATAATATAATG
TAAGATATATTTGAACATGGAATTGCTAGTAAATTTTATTTAATAAGTAGAATTGAATGT
GTCCCTGTTCTTTGTACACACCGCCCGTCGCTATCTAAGATGGTATTATCTATGAACAAA
TTTATAAAGTGAATAGATAGTACTAGATCTGATATAAGTCGTAACATGGTTGCTGTTGGA
GAACCATTAGCAGGATCATAAACAAAAAGTGATAAGATTATTATAATGAAAGTGTATACT
AACATTATAATAGTTTTATTCATGTTCTATAAACAAATACCTTCACGTGGTATAGAATGA
ACAATGTATTGGAATAGTACATTGACTAAGATTTGT----ATAAAAATTGAAAGTTT---
----------CAACATATTTTTTTTTT------------------------------GTG
TTTGAATGTATAGGGAATTATATTAGAAGAAATCATTTAAATGTAGTTTTAAA-------
------------------------------------------------------------
-----------------------------------CTTTTGTGGTAAATATTTTT--AGT
TAGAAATTTTGTTTT-----------------------------------AGATGTATAA
TATAAAATCATATAACTAATAAACTTTTAATATAGATACGGCCATATCTACTGAAACCCA
CCGGAACCCATCAGAACTCCGAAGTTAAACCAGTATGAGCATAATCAGTACTAAGAAGGG
CG
>Nyd17
CGCGGGGTAATTTACCAGGTATCACATGATATAATATTTTATCATGATAGTGGTGCATGG
CCGTTTCCAATGGATGCTGTGAAGTAATGATTAATTTCAACAAGATGTGAGACCCTCTAT
TAAGACAGATGTAGTGATACATATGAAGGAGAGGATTAAAACAGGTCCGTTATGCCCTAA
GATAATCTGGGTTGCACGCGCAATACAATAATATTTCATATTATAAGGGATAATATAATG
TAAGATATATTTGAACATGGAATTGCTAGTAAATTTTATTTAATAAGTAGAATTGAATGT
GTCCCTGTTCTTTGTACACACCGCCCGTCGCTATCTAAGATGGTATTATCTATGAACAAA
TTTATAAAGTGAATAGATAGTACTAGATCTGATATAAGTCGTAACATGGTTGCTGTTGGA
GAACCATTAGCAGGATCATAAACAAAAAGTGATAAGATTATTATAATGAAAGTGTATACT
GACATTATGATAGTTTTATTCATGTTCTATAAACAAATACCTTCACGTGGTATAGAATGA
ACAATGTATTGGAATAGTACATTGGCTAAGATTTGT----ATAAAAATTGAAAGTTT---
----------CAACATGTTTTTTTT--------------------------------GTG
TTTGAATGTATAGGGAACTATATTAAAAGAATTCATTTAAATGTGGTTTAAAA-------
------------------------------------------------------------
-----------------------------------CTGTCGTGGTAAATATTTTTTTAGT
TAAAAATTTTGTTTT-----------------------------------AGATGTATAA
TATAAAATCATATAACTAATAAACTTTTAATATAGATACGGCCATATCTACTGAAACCCA
CCGGAACCCATCAGAACTCCGAAGTTAAACCAGTATGAGCATAATCAGTACTAAGAAGGG
CG
>Nyd6
CGCGGGGTAATTTACCAGGTATCACATGATATAACATTTTATCATGATAGTGGTGCATGG
CCGTTTCCAATGGATGCTGTGAAGTAATGATTAATTTCAACAAGATGTGAGACCCTCTAT
TAAGACAGATGTAGTGATACATATGAAGGAGAGGATTAAAACAGGTCCGTTATGCCCTAA
GATAATCTGGGTTGCACGCGCAATACAATAATATTTCATATTATAAGGGATAATATAATG
TAAGATATATTTGAACATGGAATTGCTAGTAAATTTTATTTAATAAGTAGAATTGAATGT
GTCCCTGTTCTTTGTACACACCGCCCGTCGCTATCTAAGATGGTATTATCTATGAACAAA
TTTATAAAGTGAATAGATAGTACTAGATCTGATATAAGTCGTAACATGGTTGCTGTTGGA
GAACCATTAGCAGGATCATAAACAAAAAGTGATAAGATTATTATAATGAAAGTGTATACT
GACATTATAATAGTTTTATTCATGTTCTATAAACAAATACCTTCACGTGGTATAGAATGA
ACAATGTATTGGAATAGTACATTGACTAAGATTTGT----ATAAAAATTGAAAGTTTTTA
GGAATTGTCC-----------------------------------------------GTG
GTGCTATGTGTAGGGAATTATATTAGAAGAATTCATTTAAATGTGGTTTTAAT-------
------------------------------------------------------------
-----------------------------------TTTTCGTTGGAAATATTTTT--AGT
TAAAAATTTTGTTCT----------------------AGTGTCAATTTTAAAATGTATAA
TATAAATTCATATAACTAATAAACTTTTAATATAGATACGGCCATATCTACTGAAACCCA
CCGGAACCCATCAGAACTCCGAAGTTAAACCAGTATGAGCATAATCAGTACTAAGAAGGG
CG
