# Supplementary material for: Diversity and Recombination of Dispersed Ribosomal DNA and Protein Coding Genes in Microsporidia
Source: PLoS One. 2013 Feb 6;8(2):e55878. doi: 10.1371/journal.pone.0055878 (PMC3566094; doi:10.1371/journal.pone.0055878)
Supplement: File Archive S1 — Fasta files of DNA sequence alignments. (ZIP) [file pone.0055878.s002.zip › Nosema_granulosis_ITS.fasta]

>FBT1
-GGGTTtAGaCCGTCGTGAGACAGGTTAGTTtTACCCTaCtGTAGGTATTATTaAGAAAA
GTTATATAGTaCGAGAGGAACaATAAGTGATGaCCaCTGGtGTAGCGATTAATTATTCAA
TTATGTTGCAAAACTACGTCATGAATAATAAATGCTGAAAGCCTCTTAAGCATGAAGTTA
ATCTTGATGATATATTATACTGAGGAAAACTACCTCTCTGAAGAGTGGGACTGTAAGAAT
GAAGGTGTATACCGACATTTTGAGGTTACCATTTCGTTCTATGAAATATTATTACCTTCA
CGTGGTATAGAATGAGTGATGTATTGTTATACATTATCCAAAAGTTTGTAGTTTTTTTT-
-ATAGAAAGAGATAGGAAAA-TACACAA-GTACTTCTCAAAGATTATTTAGTTTCATTTT
CAAATTGTTTATATTGTTACATGTTTTGATTATTACGTTAATTTTTTTTGCCACATCTAT
T-GTTTCTATTTTGTATAATCGTTTATAACCCTTAT-CAAATATTTT-AATAAGACACCA
GGTTGATTCTGCCTGACGTAGACGCTATACTCTAAGATTAACCCATGCATGTTATTGAAT
ATAAAGAAAAGACGAACAGCTCAGTAACTCTTATTTTATTTGATGTATTAGGATTATAAC
TATGTTAAATTATAGATAACAATAATACAATAAGAATAAGATCTATCAGTTAGTTGTTAA
GGTAATGGCTTAACAAGACTATGACGGATAACGGTATTACTTTGTAATATTCCGGAGAAG
GAGCCTGAGAGATTGCTACTAAGTCTAAGGATTGCAGCAGGGGCGAAACTTGACCTATGA
TATGATATTGAGGCAGTTATGAGTAGTATTTT-TAATTATTGTAGTATTGTAAGTATATA
TTACAAGATAAATCGGAGGGCAAATCGAGTGCCAGCAGCCGCGG
>FBT3
-----------------------------------------GTAGGTATTATTAAGAAAA
GTTATATAGTaCGAGAGGAaCAATAAGTGATGACCaCTGGtGTAGCGATTAATTATTCAA
TTATGTTGCAAAACTACGTCATGAATAATAAATGCTGAAAGCCTCTTAAGCATGAAGTTA
ATCTTAATGATATATTATACTGAGGAAAACTACCTCTCTGAAGAGTGGGACTGTAAGAAT
GAAGGTGTATACCGACATTTTGAGGTTACCATTTCGTTCTATGAAAGAT-ATTACCTTCA
CGTGGTATAGAATGAGTGATGTATTGTTATACATTATCCAAAAATT-GTAGTGTTTTTTT
TATAGACAGAGATAGGAAAAATATACAAAGTACTTCTCATAGATTATGTAGTTCCATTTT
CAAATTGTTTATATTGTTACATGTTTTGACTATTATAATTTAATATACTTTT-CATATTT
C-TTTTCTATTTTGTATAATCGTTTATTAAATCAATACAAATATTTTTAATACAACACCA
GGTTGATTCTGCCTGACGTAGACGCTATACTCTAAGATTAACCCATGCATGTTATTGAAT
ATAAAGAAAAGACGAACAGCTCAGTAACTCTTATTTTATTTGATGTATTAGGACTATAAC
TATGTTAAATTATAGATAACAATAATACAATAAGAATAAGATCTATCAGTTAGTTGTTAA
GGTAATGGCTTAACAAGACTATGACGGATAACGGTATTACTTTGTAATATTCCGGAGAAG
GAGCCTGAGAGATTGCTACTAAGTCTAAGGATTGCAGCAGGGGCGAAACTTGACCTATGA
TATGATATTGAGGCAGTTATGAGTAGTATTTT-TAATTATTGTAGTATTGTAAGTATATA
CTACAAGATAAATCGGAGGGCAAATCGAGTGCCAGCAGCCGCGG
>FBT6
TGGGTTTAGACCGTCGTGAGACAGGTTAGTTTTACCCTACTGTAGGTATTATTAAGAAAG
GTTATAAAGTACGAGAGGAACAATAAGTGATGACCACTGGTGTAGCGATTAATTATTCAA
TTATGTTGCAAAACTACGTCATGAATAATAAATGCTGAAAGCCTCTTAAGCATGAAGTTA
ATCTTAATGATATATTATACTGAGGAAAACTACCTCTCTGAAGAGTGGGACTGTAAGAAT
GAAGGTGTATACCGACATTTTGAGGTTACCATTTCGTTCTATAAAAGAT-ATTACCTTCA
CGTGGTATAGAATGAATGATGTATTGTTATACATTATCCAAAAGTTTGTAGTTTTTTTT-
-ATAGAAAGAGATAGGAAAA-GATACAAAGTACTTCTCAAAGATTATTTAGTTCCATTTT
CAAATTGTTTATATTGTTACATGTTTTGATTATTATAATTTAATAGACTTTT-CATATTT
T-TTTTCTATTTTGTATAATCGTTTATTAAATCAATACAAATATTTTTAATACAACACCA
GGTTGATTCTGCCTGACGTAGACGCTATACTCTAAGATTAACCCATGCACGTTATTGAAT
ATAAAGAAAAGACGAACAGCTCAGTAACTCTTATTTTATTTGATGTATTAGGATTATAAC
TATGTTAAATTATAGATAACAATAATACAATAAGAATAAGATCTATCAGTTAGTTGTTAA
GGTAATGGCTTAACAAGACTATGACGGATAACGGTATTACTTTGTAATATTCCGGAGAAG
GAGCCTGAGAGATTGCTACTAAGTCTAAGGATTGCAGCAGGGGCGAAACTTGACCTATGA
TGTGATATTGAGGCAGTTATGAGTAGTATTTT-TAATTATTGTAGTATTGTAAGTATATA
CTACAGGATAAATCGGAGGGCAAATCGAGTGCCAGCAGCCGCGG
>FBT7
TGGGTTTAGACCGTCGTGAGACAGGTTAGTTTTACCCTACTGTAGGTATTATTAAGAAAA
GTTATATAGTACGAGAGGAACAATAAGTGATGACCACTGGTGTAGCGATTAATTATTCAA
TTATGTTGCAAAACTACGTCATGAATAATAAATGCTGAAAGCCTCTTAAGCATGAAGTTA
ATCTTAATGATATATTATACTGAGGAAAACTACCTCTCTGAAGAGTGGGACTGTAAGAAT
GAAGGTGTATACCGACATTTTGAGGTTACCATTTCGTTCTATGAAAGAT-ATTACCTTCA
CGTGGTATAGAATGAGTGATGTATTGTTATACATTATCCAAAAATT-GTAGTGTTTTTTT
TATAGACAGAGATAGGAAAAATATACAAAGTACTTCTCATAGATTATTTAGTTTCATTTT
CAAATTGTTTATATTATTTCATGTTTTGACTATTATAATTTAATAGACTTTT-CATATTT
T-TTTTCTATTATGTATAATCGTTTATTAAATCAATACAAATATTTTTAATACAACACCA
GGTTGATTCTGCCTGACGTAGACGCTATACTCTAAGATTAACCCATGCATGTTATTGAAT
ATAAAGAAAAGACGAACAGCTCAGTAACTCTTATTTTATTTGATGTATTAGGATTATAAC
TATGTTAAATTATAGATAACAATAATACAATAAGAATAAGATCTATCAGTTAGTTGTTAA
GGTAATGGCTTAACAAGACTATGACGGATAACGGTATTACTTTGTAATATTCCGGAGAAG
GAGCCTGAGAGATTGCTACTAAGTCTAAGGATTGCAGCAGGGGCGAAACTTGACCTATGA
TATGATATTGAGGCAGTTATGAGTAGTATTTTTTAATTATTGTAGTATTGTAAGTATATA
CTACAAGATAAATCGGAGGGCAAATCGAGTGCCAGCAGCCGCGG
>FBT14
TGGGTTTAGACCGTCGTGAGACAGGTTAGTTTTACCCTACTGTAGGTATTATTAAGAAAA
GTTATATAGTACGAGAGGAACAATAAGTGATGACCACTGGTGTAGCGATTAATTATTCAA
TTATGTCGCAAAACTACGTCATGAATAATAAATGCTGAAAGCCTCTTAAGCATGAAGTTA
ATCTTAATGATATACTATACTGAGGAAAACTACCACTCTGAAGAGTGG-ACTGTAAGAAT
GAAGGTGTATACCGACATTTTGAGGTTACCATTTCGTTCTATGAAAGAT-ATTACCTTCA
CGTGGTATAGAATGAGTGATGTATTGTTATACATTATCCAAAAATT-GTAGTGTTTTTTT
TATAGACAGAGATAGGAAAAATATACAAAGTACTTCTCATAGATTATGTAGTTCCATTTT
CAAATTGTTTATATTGTTACATGTTTTGACTATTATAATTTAATATACTTTT-CATATTT
C-TTTTCTATTTTGTATAATCGTTTATTAAATCAATACAAATATTTTTAATACAACACCA
GGTTGATACTGCCTGACGTAGACGCTATACTCTA-GATTAACCCATGCATGTTATTGAAT
ATAAAGAAAAGACGAACAGCTCAGTAACTCTTATTTTATTTGATGTATTAGGACTATAAC
TATGTTAAATTATAGATAACAATAATACAATAAGAATAAGATCTATCAGTTAGTTGTTAA
GGTAATGGCTTAACAAGACTATGACGGATAACGGTATTACTTTGTAATATTCCGGAGAAG
GAGCCTGAGAGATTGCTACTAAGTCTAAGGATTGCAGCAGGGGCGAAACTTGACCTATGA
TATGATATTGAGGCAGTTATGAGTAGTATTTT-TAATTATTGTAGTATTGTAAGTATATA
CTACAAGATAAATCGGAGGGCAAATCGAGTGCCAGCAGCCGCGG
>FBT16
TGGGTTTAGACCGTCGTGAGACAGGTTAGTTTTACCCTACTGTAGGTATTATTAAGAAAA
GTTATATAGTACGAGAGGAACAATAAGTGATGACCACTGGTGTAGCGATTAATTATTCAA
TTATGTTGCAAAACTACGTCATGAATAATAAATGCTGAAAGCCTCTTAAGCATGAAGTTA
ATCTTAATGATATATTATACTGAGGAAAACTACCTCTCTGAAGAGTGGGACTGTAAGAAT
GAAGGTGTATACCGACATTTTGAGGTTACCATTTCGTTCTATAAAAGAT-ATTACCTTCA
CGTGGTATAGAATGAGTGATGTATTGTTATACATTATCCAAAAATT-GTAGTGTTTTTTT
-ATAGACAGAGATAGGAAAA-TATACAA-GTACTTCTCAAAGATTATTTAGTTTCATTTT
CAAATTGTTTATATTGTTACATGTTTTGATTATTACGTTAATTTTTTTTGCCACATCTAT
T-GTTTCTATTTTGTATAATCGTTTATAACCCTTAT-CAAATATTTT-AATAAGACACCA
GGTTGATTCTGCCTGACGTAGACGCTATACTCTAAGATTAACCCATGCATGTTATTGAAT
ATAAAGAAAAGACGAACAGCTCAGTAACTCTTATTTTATTTGATGTATTAGGACTATAAC
TATGTTAAATTATAGATAACAATAATACAATAAGAATAAGATCTATCAGTTAGTTGTTAA
GGTAATGGCTTAACAAGACTATGACGGATAACGGTATTACTTTGTAATATTCCGGAGAAG
GAGCCTGAGAGATTGCTACTAAGTCTAAGGATTGCAGCAGGGGCGAAACTTGACCTATGA
TATGATATTGAGGCAGTTATGAGTAGTATTTT-TAATTATTGTAGTATTGTAAGTATATA
CTACAAGATAAATCGGAGGGCAAATCGAGTGCCAGCAGCCGCGG
>FBT11
TGGGTTTAGACCGTCGTGAGACAGGTTAGTTTTACCCTACTGTAGGTATTATTAAGAAAA
GTTATATAGTACGAGAGGAACAATAAGTGATGACCACTGGTGTAGCGATTAATTATTCAA
TTATGTTGCAAAACTACGTCATGAATAATAAATGCTGAAAGCCTCTTAAGCATGAAGTTA
ATCTTAATGATATATTATACTGAGGAAAACTACCTCTCTGAAGAATGGGACTGTAAGAAT
GAAGGTGTATACCGACATTTTGAGGTTACCATTTCGTTCTATGAAAGAT-ATTACCTTCA
CGTGGTATAGAATGAGTGATGTATTGTTATACATTATCCAAAAAAAATTAGATTTATTT-
-CAAGACAGAGATAGGAAAAATATACAAAGTACTTCTCAAAGATTATTTATTTTCATTTT
CAGATTGTTTATATTATTTCATGTTTTGACTATTACGTTAATTTTTTT-GCCACATCTTT
TTGTTTCTATTTTGTATAATCGTTTACAAACCTTAT-CATATATTTTTTTG-CAACACCA
GCTTGATTCTGCCTGACGTAGACGCTATACTCTAAGATTAACCCATGCATGTTATTGAAT
ATAAAGAAAAGACGAACAGCTCAGTAACTCTTATTTTATTTGATGTATTAGGATTATAAC
TATGTTAAATTATAGATAACAATAATACAATAAGAATAAGATCTATCAGTTAGTTGTTAA
GGTAATGGCTTAACAAGACTATGACGGATAACGGTATTACTTTGTAATATTCCGGAGAAG
GAGCCTGAGAGATTGCTACTAAGTCTAAGGATTGCAGCAGGGGCGAAACTTGTCCTATGA
TATGATATTGAGGCAGTTATGAGTAGTATTTTTTAATTATTGTAGTATTGTAAGTATATA
TTACAAGATAAATCGGAGGGCAAATCGAGTGCCAGCAGCCGCGG
>FBT13
TGGGTTTAGACCGTCGTGAGACAGGTTAGTTTTACCCTACTGTAGGTATTATTAAGAAAG
GTTATATAGTACGAGAGGAACAATAAGTGATGACCACTGGTGTAGCGATTAATTATTCAA
TTATGTTGCAAAACTACGTCATGAATAATAAATGCTGAAAGCCTCTTAAGCATGAAGTTA
ATCTTAATGATATATTATACTGAGGAAAACTACCTCTCTGAAGAGTGGGACTGTAAGAAT
GAAGGTGTATACCGACATTTTGAGGTTACCATTTCGTTCTATGAAAGAT-ATTACCTTCA
CGTGGTATAGAATGAGTGATGTATTGTTATACATTGTCCAAAAAATTGTAGTGTTTTTTT
-ATACACAGAGATAGGAAAA-TATACAA-GAACTTCTCAAAGATTATTTAGTTTCATTTT
CAAATTGTTTATATTGTTACATGTTTTGACTATTATGTTTTAATAGACTTTT-CA-ATTT
T-TTTTCTATTT-GTATAATCGTTTATTAAATCAATACAAATATTT--AATACAACACCA
GGTTGATTCTGCCTGACGTAGACGCTATACTCTAAGATTAACCCATGCATGTTATTGAAT
ATAAAGAAAAGACGAACAGCTCAGTAACTCTTATTTTATTTGATGTATTAGGACTATA-C
TATGTTAAATTATAGATAACAATAATACAATAAGAATAAGATCTATCAGTTAGTTGTTAA
GGTAATGGCTTAACAAGACTATGACGGATAACGGTATTACTTTGTAATATTCCGGAGAAG
GAGCCTGAGAGATTGCTACTAAGTCTAAGGATTGCAGCAGGGGCGAAACTTGACCTATGA
TATGATATTGAGGCAGTTATGAGTAGTATTTTTTAATTATTGTAGTATTGTAAGTATATA
CTACAAGATAAATCGGAGGGCAAATCGAGTGCCAGCAGCCGCGG
