# Supplementary material for: Diversity and Recombination of Dispersed Ribosomal DNA and Protein Coding Genes in Microsporidia
Source: PLoS One. 2013 Feb 6;8(2):e55878. doi: 10.1371/journal.pone.0055878 (PMC3566094; doi:10.1371/journal.pone.0055878)
Supplement: File Archive S1 — Fasta files of DNA sequence alignments. (ZIP) [file pone.0055878.s002.zip › Vairimorpha_cheracis_IGS.fasta]

>Vch1_ITS2_clone1
TAAAAATAAGGATGAGATTATTACAATGAAAGTGTATACTGACATTGTATTAATCTTGTCTGATGTTCTAATTAACAAATACCTTCAAGTGGTTTAGAACGAATAATATACGaGATGTATATTaTCTAGAAGTTGTTAAGTAAAAGAAGAGGAGTAAAAGGATGTCTTTTTT-AGTGTTGTGAGTTAT-CATGTGTGTAGTGATTATATTGTTGAATGTGTGTAAACGAGATGAGGATTGTTTGTTG------GTGTAT--AGGTTAGGGTAGATTATAATCATAGTGA-TAATGCAAGCTTGTACGTAGATACGGCCAT
>Vch1_ITS2_clone2
TAAAAATAAGGATGAGATTATTACAATGAAAGTGTATACTGACATTGTATTAATCTTGtCTGATGTTCTAATTAACAAATACCTTCAAGTGGTTTAGAATGAATAATATACGAGATGTATATTATCTAGAAGTTGTTAAGTAAA-TATGAGGAGTAAAAGGATGTCTTTTTTTATTGC-GTGAGATAT-AATGTGTGTAGTGATTGTTTTGTTGAATGTGTGTAAATA--ATAAGGATTGTTTGTTGATTGGGGTGTATTTAGGTTA---ATGATGATAAT----GTGTACGATACAGGCTTCTACATAGATACGGCCAT
>Vch1_ITS2_clone3
TAAAA-TAAGGATGAGATTATTACAATGAAAGTGTATACTGACATTGTATTAATCTTGTCTGATGTTCTAATTAACAAATACCTTCAAGTGGTTTAGAATGAATAATATACGAGATGTATATTATCTAGAAGTTGTTAAGTAAA-TATGAGAAGTAAAAGGATGTTTTTTT--ATTGTTGTAAGGTAT-CATGTGTGTAGTGATTATTTTGTTTAATGTGTGTAAATA--ATAAGGATTGTTTGTTGATTGG--TGTAT--AGGTTA---ATGATGATAAT----GTATACAATACAGGGTTATACATAGATACGGCCAT
>Vch1_ITS2_clone4
TAAAAATAAGGATGAGATTATTACAATGAAAGTGTATACTGACATTGTATTAATCTtGTCTGATGTTCTAATTAACAAATACCTTCAAGTGGTTTAGAATGAATAATATACGAGATGTATATTATCTAGAAGTTGTTAAGTAAAAGAAGAGGAGTAAAAGGATGTATTTCTTTATTGTTGTTGGGTATTCATGTGTGTAGTGATTATATTGTTGAATGTGTGTAAAAGAGATGAGGATTGTTTGTTGATTGG--TGTAT--AGGTTA---GCGATGATAAT----GTATACAATACAGGCTTATACATAGATACGGCCAT
>Vch1_ITS2_clone5
TAAAAATAAGGATGAGATTATTACAATGAAAGTGTATACTGACATTGTATTAATCTTGTCTGATGTTCTAATTAACAAATACCTTCAAGTGGTTTAGAACGAATAATATATGAGATGTATATTATCTAGAAGTTGTTAAGTAAACGAAGAGGAGTAAAAGGATGTATTTTTT-ATTGTTGTGAGGTAT-CGTGTGTGTAGTGGTTATATTGTTTAATGTGTGTAAAAGAGATGAGGATTGTTTGTTG------GTGTAT--AGGTTA---ATGATGATAAT----GTATACAATACAGGCTTATACGTAGATACGGCCAT
>Vch1_ITS2_clone6
TAAAAATAAGGATGAGATTATTACAATGAAAGTGTATACTGACATTGTATTAATCTTGTCTGATGTTCTAATTaACAAATACCTTCAAGTGGTTTAGAATGAATAATATATGAGATGTATATTATCTAGAAGTTGTTAAGTAAA-GATGAGGAGTAAAAGGA-GTCTTTTTT-TGTGTTGTATTTTAT-CATGTGTGTAGTGATTATATTGTTGAGTGTGTGTAAATA--ATAAGGATTGTTTGTTAATTGG--TGTAT--AGGTTA---ATGATGATAAT----GTGTACGATACAGGGTTATACATAGATACGGCCAT
>Vch1_ITS2_cloneF1
TAAAAATAAGGATGAGATTATTACAATGAAAGTGTATACTGACATTGTATTAATCTTGTCTGATGTTCTAATTAACAAATACCTTCAAGTGGTTTAGAATGAATAATATACGAGATGTATATTaTCTAGAAGTTGTTAAGTAAACGAAGAGGAGTAAAAGGATGTATTTTT--ATTGTTGTGGGGTAT-CATTTGTGTAGTGGTTATATTGTTGAATGTGTGTAAATA--ATGAGGATTGTTTGTTGGTTGG--TGTAT--AAGTAG---ATAATGATAAT----GTATACAATACAGGGTTATACATAGATACGGCCAT
>Vch1_ITS2_cloneF2
TAAAAATAAGGATGAGATTATTACAATGAAAGTGTATGCTGACATTGTATTAATCTTGTCTGATGTTCTAATTAACAAATACCTTCAAGTGGTTTAGAATGAATAATATACGAGATGTATATTATCTAGAAGTTGTTAAGTAAA-GATGAGGAGTAAAAGGATGTCTTTTT--ATTGTTGTGGGGTAT-CATTTGTGTAGTGGTTATATTGTTGAATGTGTGTAAATA--ATGAGGATTGTTTGTTGGTTGG--TGTAT--AGGTTA---ATGATGATAAT----GTGTATGATACAGGCTTCTACATAGATACGGCCAT
