# Supplementary material for: Diversity and Recombination of Dispersed Ribosomal DNA and Protein Coding Genes in Microsporidia
Source: PLoS One. 2013 Feb 6;8(2):e55878. doi: 10.1371/journal.pone.0055878 (PMC3566094; doi:10.1371/journal.pone.0055878)
Supplement: File Archive S1 — Fasta files of DNA sequence alignments. (ZIP) [file pone.0055878.s002.zip › Vairimorpha_cheracis_ITS.fasta]

>Vch1
TGGGTTTAGACCGTCGTGAGACAGGTTAGTTTTACCCTACTGTAGATATTATTAAGAAAAGTTATATAGTACGAGAGGAACAATAAGTGATGACCACTGGTGTAGCGATTAATTATTAAATTATGTTGCAAAACTACGTCATGAATAATAAATGCTGAAAGCCTCTTAAGCATGAAGTTAATCTTAATAATAAAGAATTGAGGAATACTACCTCTTTGAAGAATGGGACTGTAAGAATGAAGGTGTATACCGACATTTTGAGGTTACCATTTCGTTCTATGATAAGAATACCTTCACGTGGTGTAGAACGTATTAACAATGATAATTGTTGGTCTAAATTTTAATTTTTAGATATAATTATATCGTTGCCTGTGATTGTTTGTATATGTGTTATACTAACCTCGCAATA---AATTAAATTTTTACATaCTCATACTGTTTATTGTTATTATAATTTTGATTAGTAGATATATtTATTCCTTTtATTTCATTTTCTATATAGTGTTATCGTATATTAGATGTTCTTAAATATTTTTAAGTACCCCAGGTTGATTCTGCCTGACGTAGACGCTATACTCTAaGATTaACCCATGCATGTTATTGA
>Vch2
TGGGTTTAGACCGTCGTGAGACAGGTTAGTTTTACCCTACTGTAGATATTATTAAGAAAAGTTATATAGTACGAGAGGAACAATAAGTGATGACCACTGGTGTAGCGATTAATTATTAAATTATGTTGCAAAACTACGTCATGAATAATAAATGCTGAAAGCCTCTTAAGCATGAAGTTAATCTTAATAATAAAGAATTGAGGAATACTACCTCTTTGAAGAATGGGACTGTAAGAATGAAGGTGTATACCGACATTTTGAGGTTACCATTTCGTTCTATGATAAGAATACCTTCACGTGGTATAGAATGTATTAACAATGATAATTGTTGATCTAAATTTT-----------------TAATGTTAAAATGTAATTGTATATAAGAGTGTTATACTAACCTCACAATACAAACATCTATTTTTACATACTCATATTGTTTATTGTTATTATAATTTTGATTAGTAGATATATTTATTCCTTTTATTTCATTTTCTATATAGTGTTATCGTATATTAGaTGTTCTTAAATATTTTTAAGTACACCAGGTTGATTCTGCCTGACGTAGACGCTATACTCTAAGATTAACCCATGCATGTTATTGA
>Vch3
TGGGTTTAGACCGTCGTGAGACAGGTTAGTTTTACCCTACTGTAGATATTATTAAGAAAAGTTATATAGTACGAGAGGAACAATAAGTGATGACCACTGGTGTAGCGATTAATTATTAAATTATGTTGCAAAACTACGTCATGAATAATAAATGCTGAAAGCCTCTTAAGCATGAAGTTAATCTTAATAATAAAGAATTGAGGAATACTACCTCTTTGAAGAATGGGACTGTAAGAATGAAGGTGTATACCGACATTTTGAGGTTACCATTTCGTTCTATGATAAGAATACCTTCACGTGGTATAGAACGTATTAACAATGATAATTGTTGATCTAAATTTT-----------------TAATGTTCAAATGTAATTGTATA-AAGAGTGGTATACTAACC-CACAATACAAACATCTATTTTTACATACTCATATTGTTTATTGTTATTATAATTTTGATTAGTAGATATATTTATTCCTTTTATTTCATTTTCTATATAGTGTTATCGTATATTAGATGTTCTTAAATATTTTTAAGCACACCAGGTTGATTCTGCCTGACGTAGACGCTATACTCTAAGATtAACCCATGCATGTTATTGA
>Vch4
TGGGTTTAGACCGTCGTGAGACAGGTTAGTTTTACCCTACTGTAGATATTATTAAGAAAAGTTATATAGTACGAGAGGAACAATAAGTGATGACCACTGGTGTAGCGATTAATTATTAAATTATGTTGCAAAACTACGTCATGAATAATAAATGCTGAAAGCCTCTTAAGCATGAAGTTAATCTTAATAATAAAGAATTGAGGAATACTACCTCTTTGAAGAATGGGACTGTAAGAATGAAGGTGTATACCGACATTTTGAGGTTACCATTTCGTTCTATGAtAAGAATACCTTCACGTGGTATAGAATGTATTAACAATGATAATTGTTGATCCAAATTTT-----------------AAATGTTAAAATGTAATTGTATA-AAGAATGTTATACTAACC-CACAATACAAACATCTATTTTTACATACTCATATTGTTTATTGTTATTATAATTTTGATTAGTAGATATATTTATTCCTTTTATTTCATTTTCTATAtAGTGTTaTCGTATATTAGATGTTCTTAAATATTTTTAAGCACACCAGGTTGATTCTGCCTGACGTAGACGCTATACTCTAAGATTAACCCATGCATGTTATTGA
>Vch5
TGGGTTTAGACCGTCGTGAGACAGGTTAGTTTTACCCTACTGTAGATATTATTAAGAAAAGTTATATAGTACGAGAGGAACAATAAGTGATGACCACTGGTGTAGCGATTAATTATTAAATTATGTTGCAAAACTACGTCATGAATAATAAATGCTGAAAGCCTCTTAAGCATGAAGTTAATCTTAATAATAAAGAATTGAGGAATACTACCTCTTTGAAGAATGGGACTGTAAGAATGAAGGTGTATACCGACATTTTGAGGTTACCATTTCGTTCTATGATAAGAATACCTTCACGTGGTATAGAATGTATTAACAATGATAATTGTTGATCTAAATTTT------------------AAT-TTCTAGATATATTGTATA-AAGAATGTTATACTAACC-CACAATACAAACATCTATTTTTACATACTCATACTGTTTATTGTTATTATAATTTTGATTAGTAGATATATTTATTCCTTTTATTTCATTTTCTATATAGTGTTATCGTATATTAGATgTTCTTAAATATTTtTAAGTACACCAGGTTGATTCTGCCTGACGTAGACGCTTTACTCTAAGATTAACCCATGCATGTTATTGA
>Vch6
TGGGTTTAGACCGTCGTGAGACAGGTTAGTTTTACCCTACTGTAGATATTATTAAGGAAAGTTATATAGTACGAGAGGAACAATAAGTGATGACCACTGGTGTAGCGATTAATTATTAAATTATGTTGCAAAACTACGTCATGAATAATAAATGCTGAAAGCCTCTTAAGCATGAAGTTAATCTTAATAATAAAGAATTGAGGAATACTACCTCTTTGAAGAATGGGACTGTAAGAATGAAGGTGTATACCGACATTTTGAGGTTACCATTTCGTtCTATGATAAGAATACCTTCACGTGGTATAGAACGTATTAACAATGATAATTGTTGATCCAAATTTT-----------------TAATATTAAAATGTAATCGTATATAAGAGTGTTATACTAACCTCACAATACAAACATCTATTTTTACATACTCATATTGTTTATTGTTATTATAATTTTGATTAGTAGATATATTTATTCCTTTTATTTCATTTTCTATATAGTGtTATCGTATATTAGATGTTCTTAAATATTTTTAAGTACACCAGGTTGATTCTGCCTGACGTAGACGCTATACTCTAAGATTAACCCATGCATGTTATTGA
>Vch7
TGGGTTTAGACCGTCGTGAGACAGGTTAGTTTTACCCTACTGTAGATATTATTAAGAAAAGTTATATAGTACGAGAGGAACAATAAGTGATGACCACTGGTGTAGCGATTAATTATTAAATTATGTTGCAAAACTACGTCATGAATAATAAATGCTGAAAGCCTCTTAAGCATGAAGTTAATCTTAATAATAAAGAATTGAGGAATACTACCTCTTTGAAGAATGGGACTGTAAGAATGAAGGTGTATACCGACATTTTGAGGTTACCATTTCGTTCTATGATAAGAATACCTTCACGTGGTATAGAACGTATTAACAATGATAATTGTTGATCTAAATTTT-----------------TAATGTTCAAATGTAATTGTATA-AAGAGTGGTATACTAACC-CACAATACAAACATCTATTTTTACATACTCATATTGTTTATTGTTATTATAATTTTGATTAGTAGATATATTTATTCCTTTTATTTCATTTTCTATATAGTGTTATCGTATATTAGATGTTCTTAAATATTTTTAAGTACACCAGGTTGATTCTGCCTGACGTAGACGCTATACTCTAAGATTAACCCATGCATGTTATTGA
