# Supplementary material for: Diversity and Recombination of Dispersed Ribosomal DNA and Protein Coding Genes in Microsporidia
Source: PLoS One. 2013 Feb 6;8(2):e55878. doi: 10.1371/journal.pone.0055878 (PMC3566094; doi:10.1371/journal.pone.0055878)
Supplement: File Archive S1 — Fasta files of DNA sequence alignments. (ZIP) [file pone.0055878.s002.zip › Vairimorpha_necatrix_ITS.fasta]

>Vnec1
GCTACTTGACCAATaTGTATtAGATCTGATATAAGTCGTAACATGGTGGCTGTtGgAGAACcATTAGCAGGATCATAaTAAGTtAAATTtAAATtAATT-TTAATTATTAAaTTTaCCCACACATGGgATCAATAGGATACCATAACGATGAAGGTCGTAATAGAATACGAAAGTATATTATTTACCTAATTAATATATTTATAATGTATTGATAACCCTTTGAACTTAAGCATATCATTAAAAGGAGGAAAAGAAACTAACTAGGATTTCTTTAGTAGCAGCGAGTGAACAAGAAATAACCCTCCATTGTAATCCTTAATTGGAGTTGTAAATGGTTTATTCTATTAATTATATTTATAGAGAATATTATATTCGTTATTAATAGAATAAAATAATGTACTTGAGTAGAGCTGCTTGGTAGTGCAGTTTGAATAAAGGTAGAATGAAATATCTAAGGTTAAATATAATGGTATACCGATAGAAAATAAGTACTGCGAAGGAACTTGTGAAAATGTGTGGAGTTTAGCCTTATTTTTAAGGACCCGTCTTGAAACACGGACCAAGGAGATTATAATTATAGCAAGATAAAAATTAAATTTTTTAATCTTTATTAACTTGATTAGTTATAATTATAAGACCCGAAACACAGTGAACTATACATGTTCTGGTTGAAGATAAGCAACAGTTTATTGGAGGACCATAATCATTCTGACGTGCAAATCGATGATTTAAGATGTGTATAGTGGCGAAAGACCAATCGAACTGTGTGGTAGCTGGTTCACAGCGAAAtGTCT
>Vnec2
GCTACTTGAACAATATGTATTAGATCTGATATAAGTCGTAACATGGTTGCTGTTGGAGAACCATTAGCAGGATCATAATAAGTTAAATTTAAATTAATT-TTAATTATTAAATTTaCCCACACATGGGATCAATAGGATACCATAACGATGAAGGTCGTAATAGAATACGAAAGTATATTATTTACCTAATTAATATATTTATAATGTATTGATAACCCTTTGAACTTAAGCATATCATTAAAAGGAGGAAAAGAAACTAACTAGGATTTCTTTAGTAGCAGCGAGTGAACAAGAAATAACCCTCCATTGTAATCCTTAATTGGAGTTGTAAATGGTTTATTCTATTAATTATATTTATAGAGAATATTATATTCGTTATTAATAGAATAAAATAATGTACTTGAGTAGAGCTGCTTGGTAGTGCAGTTTGAATAAAGGTAGAATGAAATATCTAAGGTTAAATATAATGGTATACCGATAGAAAATAAGTACTGCGAAGGAACTTGTGAAAATGTGTGGAGTTTAGCCTTATTTTTAAGGACCCGTCTTGAAACACGGACCAAGGAGATTATAATTATAGCAAGATAAAAATTAAATTTTTTAATCTTTATTAACTTGATTAGTTATAATTATAAGACCCGAAACACAGTGAACTATACATGTTCTGGTTGAAGATAAGCAACAGTTTATTGGAGGACCATAATCATTCTGACGTGCAAATCGATGATTTAAGATGTGTATAGTGGCGAAAGACCAATCGAACTGTGTGGTAGCTGGTTCACAGCGAAAtGTCT
>Vnec3
GCTACTTGAACAATATGTATTAGATCTGATATAAGTCGTAACATGGTTGCTGTTGGAGAACCATTAGCAGGATCATAATAAGTTAAATTTAAATTAATT-TTAATTATTTAATTTACCCACACATGGGATCAATAGGATACCATAACGATGAAGGTCGTAATAGAATACGAAAGTATATTATTTACCTAATTAATATATTTATAATGTATTGATAACCCTTTGAACTTAAGCATATCATTAAAAGGAGGAAAAGAAACTAACTAGGATTTCTTTAGTAGCAGCGAGTGAACAAGAAATAACCCTCCATTGTAATCCTTAATTGGAGTTGTAAATGGTTTATTCTATTAATTATATTTATAGAGAATATTATATTCGTTATTAATAGAATAGAATAATGTACTTGAGTAGAGCTGCTTGGTAGTGCAGTTTGAATAAAGGTAGAATGAAATATCTAAGGTTAAATATAATGGTATACCGATAGAAAATAAGTACTGCGAAGGAACTTGTGAAAATGTGTGGAGTTTAGCCTTATTTTTAAGGACCCGTCTTGAAACACGGACCAAGGAGATTATAATTATAGCAAGATAAAAATTAAATTTTTTAATCTTTATTAACTTGATtAGTTATAATTATAAGACCCGAAACACAGTGAACTATACATGTTCTGGTTGAAGATAAGCAACAGTTTATTGGAAGACCATAATCATTCTGACGTGCAAATCGATGATTTAAGATGTGTATAGTGGCGAAAGACCAATCGAACTGTGTGGTAGCTGGTTCACAGCGAAATGTCT
>Vnec4
GCTACTTGAACAATATGTATTAGATCTGATATAAGTCGTAACATGGTTGCTGTTGGAGAACCATTAGCAGGATCATAATAAGTTAAATTTAAATTAATT-TTAATTATTAAATTTACCCACACATGGGATCAATAGGATACCATAACGATGAAGGTCGTAATAGAATACGAAAGTATATTaTTTACCTAATTAATATATTTATAATGTATTGATAACCCTTTGAACTTAAGCATATCATTAAAAGGAGGAAAAGAAACTAACTAGGATTTCTTTAGTAGCAGCGAGTGAACAAGAAATAACCCTCCATTGTAATCCTTAATTGGAGTTGTAAATGGTTTATTCTATTAATTATATTTATAGAGAATATTATATTCGTTATTAATAGAATAGAATAATGTACTTGAGTAGAGCTGCTTGGTAGTGCAGTTTGAATAAAGGTAGAATGAAATATCTAAGGTTAAATATAATGGTATACCGATAGAAAATAAGTACTGCGAAGGAACTTGTGAAAATGTGTGGAGTTTAGCCTTATTTTTAAGGACCCGTCTTGAAACACGGACCAAGGAGATTATAATTATAGCAAGATAAAAATTAAATTTTTTAATCTTTATTAACTTGATTAGTTATAATTATAAGACCCGAAACACAGTGAACTATACATGTTCTGGTTGAAGATAaGCAACAGTTTATTGGAAGACCATAATCATTCTGACGTGCAAATCGATGATTTAAGaTGTGTATAGTGGCGAAAGACCAATCGAACTGTGTGGTAGCTGGTTCACAGCGAAATGTCT
>Vnec5
GCTACTTGAACAATATGTATTAGATCTGATATAAGTCGTAACATGGTTGCTGTTGGAGAACCATTAGCAGGATCATAATAAGTTAAATTTAAATTAATTAGTAATTATTAAATTTACCCACACATGGGATCAATAGGATACCATAACGATGAAGGTCGTAATAGAATACGAAAGTATATTATTTACCTAATTAATATATTTATAATGTATTGATAACCCTTTGAACTTAAGCATATCATTAAAAGGAGGAAAAGAAACTAACTAGGATTTCTTTAGTAGCAGCGAGTGAACAAGAAATAACCCTCCATTGTAATCCTTAATTGGAGTTGTAAATGGTTTATTCTATTAATTATATTTATAGAGAATATTATATTCGTTATTAATAGAATAGAATAATGTACTTGAGTAGAGCTGCTTGGTAGTGCAGTTTGAATAAAGGTAGAATGAAATATCTAAGGTTAAATATAATGGTATACCGATAGAAAATAAGTACTGCGAAGGAACTTGTGAAAATGTGTGGAGTTTAGCCTTATTTTTAAGGACCCGTCTTGAAACACGGACCAAGGAGATTATAATTATAGCAAGATAAAAATTAAATTTTTTAATCTTTATTAACTTGAtTAGTTATAATTATAAGACCCGAAACACAGTGAACTATACATGTTCTGGTTGAAGATAAGCAACAGTTTATTGGAGGACCATAATCATTCTGACGTGCAAATCGATGATTTAAGATGTGTATAGTGGCGAAAGACCAATCGAACTGTGTGGTAGCTGGTTCACAGCGAAATGTCT
>Vnec6
GCTACTTGAACAATATGTATTAGATCTGATATAAGTCGTAACATGGTTGCTGTTGGAGAACCATTAGCAGGATCATAATAAGTTAAATTTAAATTAATT-TTAATTATTTAATTTACCCACACATGGGATCAATAGGATACCATAACGATGAAGGTCGTAATAGAATACGAAAGTATATTATTTACCTAATTAATATATTTATAATGTATTGATAACCCTTTGAACTTAAGCATATCATTAAAAGGAGGAAAAGAAACTAACTAGGATTTCTTTAGTAGCAGCGAGTGAACAAGAAATAACCCTCCATTGTAATCCTTAATTGGAGTTGTAAATGGTTTATTCTATTAATTATATTTATAGAGAATATTATATTCGTTATTAATAGAATAGAATAATGTACTTGAGTAGAGCTGCTTGGTAGTGCAGTTTGAATAAAGGTAGAATGAAATATCTAAGGTTAAATATAATGGTATACCGATAGAAAATAAGTACTGCGAAGGAACTTGTGAAAATGTGTGGAGTTTAGCCTTATTTTTAAGGACCCGTCTTGAAACACGGACCAAGGAGATTATAATTATAGCAAGATAAAAATTAAATTTTTTAATCTTTATTAACTTGATTAGTTATAATTATAAGACCCGAAACACAGTGAACTATACATGTTCTGGTTGAAGATAAGCAACAGTTTATTGGAGGACCATAATCATTCTGACGTGCAAATCGATGATTTAAGATGTGTATAGTGGCGAAAGACCAATCGAACTGTGTGGTAGCTGGTTCACAGCGAAATGTCT
>Vnec7
GCTACTTGAACAATATGTATTAGATCTGATATAAGTCGTAACATGGTTGCTGTTGGAGAACCATTAGCAGGATCATAATAAGTTAAATTTAAATTAATT-TTAATTATTAAATTTACCCACACATGGGATCAATAGGATACCATAACGATGAAGGTCGTAATAGAATACGAAAGTATATTATTTACCTAATTAATATATTTATAATGTATTGATAACCCTTTGAACTTAAGCATATCATTAAAAGGAGGAAAAgAAACTAACTAGGATTTCTTTAGTAGCAGCGAGTGAACAAGAAATAACCCTCCATTGTAATCCTTAATTGGAGTTGTAAATGGTTTATTCTATTAATTATATTTATAGAGAATATTATATTCGTTATTAATAGAATAGAATAATGTACTTGAGTAGAGCTGCTTGGTAGTGCAGTTTGAATAAAGGTAGAATGAAATATCTAAGGTTAAATATAATGGTATACCGATAGAAAATAAGTACTGCGAAGGAACTTGTGAAAATGTGTGGAGTTTAGCCTTATTTTTAAGGACCCGTCTTGAAACACGGACCAAGGAGATTATAATTATAGCAAGATAAAAATTAAATTTTTTAATCTTTATTAACTTGATTAGTTATAATTATAAGACCCGAAACACAGTGAACTATACATGTTCTGGTTGAAGATAAGCAACAGTTTATTGGAGGACCATAATCATTCTGACGTGCAAATCGATGATTTAAGATGTGTATAGTGGCGAAAGACCAATCGAACTGTGTGGTAGCTGGTTCACAGCGAAATGTCT
